# Supplementary material for: Adverse effects of antipsychotics on sleep in patients with schizophrenia. Systematic review and meta-analysis
Source: Front Psychiatry. 2023 Jun 27;14:1189768. doi: 10.3389/fpsyt.2023.1189768 (PMC10333591; doi:10.3389/fpsyt.2023.1189768)
Supplement: Supplementary file 2 [file Table_1.xlsx]

## Sheet: fase3
		Table S1. Data extraction table corresponding to the articles included in systematic review										Length of study				Adverse events characteristics					INTERVENTION 1 (TREATMENT)															INTERVENTION 2 (TREATMENT)
Num	File	First author	Pub. year	Journal	Study design	Multicenter	Study year(s)	Country	Diagnostic criteria	Participants / settings	Number	Time units	Washout period	Concomitant sleep medication allowed	All concomitant medications (if any)	How adverse events were assessed	Type of AE assessment	Methods of AE assessment	¿Discussed if EAs are causally related to tx?	Percentage threshold for reporting EA (%)	Treatment	Sample size (n)	Dosis in mg/day	Adverse event 1	Number of participants with AE 1	% with AE 1	Adverse event 2	Number of participants with AE 2	% with AE 2	Adverse event 3	Number of participants with AE 3	% with AE 3	Adverse event 4	Number of participants with AE 4	% with AE 4	Treatment	Sample size (n)	Dosis in mg/day	Adverse event 1	Number of participants with AE 1	% with AE 1	Adverse event 2	Number of participants with AE 2	% with AE 2	Adverse event 3	Number of participants with AE 3	% with AE 3	Adverse event 4	Number of participants with AE 4
1	500	Abdolahian	2008	Iranian Journal of Psychiatry and Behavioral Sciences	Double-blind clinical trial	No	Unclear	Other (Iran)	DSM-IV	65 consenting male patients, aged 23 to 65, who were admitted to EbneSina psychiatric hospital of Mashhad University of Medical Sciences	8	Weeks	Yes (one week)	Yes	Benzodiazepine and anticholinergic medications	Unclear	Unclear	Unclear		Unclear	Haloperidol	30	2022-10-15	Insomnia	17	56.7	N/A	N/A	N/A	N/A	N/A	N/A	N/A	N/A	N/A	Risperidone	35	2022-04-08	Insomnia	13	37.14	N/A	N/A	N/A	N/A	N/A	N/A	N/A	N/A
2	290	Addington	2004	Journal of clinical psychiatry	Multicenter, double-blind, randomized, parallel-group study	Yes	1995-1997	Unclear	DSM-III-R	Men and women aged 18 to 64 years.	8	Weeks	Yes (≥ 3 days)	Yes	Temazepam, lorazepam, propanolol and anticholinergics	Laboratory data, vital signs, body weight, ECG, validated scales	Passive and active	Other	Yes	10	Ziprasidone	149		Insomnia	37	24.8	Somnolence	31	20.8	N/A	N/A	N/A	N/A	N/A	N/A	Risperidone	147		Insomnia	18	12.2	Somnolence	26	17.7	N/A	N/A	N/A	N/A	N/A
3	97	Alvarez	2006	Journal of clinical psychopharmacology	Multicenter,randomized,open-label,flexibledose, fully monitored, parallel-group	Yes	Unclear	Other (Spain)	DSM-IV	Outpatients (18 and 65 years)	48	Weeks	No	Yes	Benzodiazepines/hypnotics	UKU-based questionnaire	Passive	Validated scale		5	Olanzapine	87	2022-05-30	Insomnia	8	6.5	Somnolence	5	4	N/A	N/A	N/A	N/A	N/A	N/A	Risperidone	83	2022-02-09	Insomnia	17	13.8	Somnolence	8	6.5	N/A	N/A	N/A	N/A	N/A
4	248	Andersen	1990	Acta psychiatrica scandinavica. Supplementum	Randomized, double-blind trial of parallel group design	Yes	Unclear	Other (Denmark)	Other (DSM-III)	Inpatients aged between 18-65years	6	Weeks	Yes (3 days)	Yes	Oxazepam and chloral hydrate	Validated scales	Passive	Validated scale	Yes	Unclear	Remoxepine	39		Somnolence			N/A	N/A	N/A	N/A	N/A	N/A	N/A	N/A	N/A	Haloperidol	33		Somnolence			N/A	N/A	N/A	N/A	N/A	N/A	N/A	N/A
5	173	Arato	2002	International clinical psychopharmacology	Randomized, double-blind, parallel-group, placebo-controlled trial	Yes	Unclear	International	DSM-III-R	Inpatients, aged 18 years or older	1	Years	Unclear	Yes	Anticholinergics, lorazepam and temazepam						Placebo	45	Equivalent dose	Insomnia	22	31	N/A	N/A	N/A	N/A	N/A	N/A	N/A	N/A	N/A	Ziprasidone	58	40	Insomnia	20	28	N/A	N/A	N/A	N/A	N/A	N/A	N/A	N/A
6	61	Azorin	2006	International clinical psychopharmacology	Randomized, double-blind, parallel-group, flexibledose, multi-centre study	Yes	Unclear	France	DSM-IV	Male or female in- or out-patients (aged 18–65 years)	12	Weeks	Yes (4-7 days)	Yes		Safety was assessed on a weekly basis by the reporting of adverse events, vital signs and body weight	Passive	Validated scale	Yes	5	Sertindole	97	2022-12-24	Insomnia	9	9.3	Somnolence	8	8.2	Other (Sleep disorder)	2	2.1	N/A	N/A	N/A	Risperidone	89	2022-04-10	Insomnia	11	12.4	Somnolence	7	7.9	Other (Sleep disorder)	5	5.6	N/A	N/A
7	166	Beasley	2003	Journal of clinical psychopharmacology	Screening, conversion, stabilization, and double-blind maintenance phase	Yes	Unclear	International	DSM-IV	Healthy outpatients (18–65 years) with schizophrenia or schizoaffective disorder	52	Weeks	Unclear	Yes	Benztropine mesylate, biperiden, trihexyphenidyl or benzodiazepines	Spontaneously reported adverse events were collected during each phase and validated scales	Passive and active	Other	Unclear	10	Olanzapine	224		Insomnia	3	1.3	N/A	N/A	N/A	N/A	N/A	N/A	N/A	N/A	N/A	Placebo	102		Insomnia	20	19.6	N/A	N/A	N/A	N/A	N/A	N/A	N/A	N/A
8	268	Beasley	1996	Neuropsychopharmacology	Double-blind study	Yes	1991-1993	International	DSM-III-R	Men and women between the ages of 18 and 65 years	23	Months	No	Yes	Patients could receive up to 10mg/day of lorazepam during the placebo lead-in and for a maximum of 21 days (any dose up to 10mg/day) during the double-blind acute therapy phase. In addition, benztrapine mesylate up to 6 mg/day was allowed during study participation.	Reports	Passive and active	Other	Yes		Placebo	68	Equivalent dose	Insomnia		22.1	Somnolence		16.2	N/A	N/A	N/A	N/A	N/A	N/A	Olanzapine-Low dose	65	5 ± 2.5 mg.	Insomnia		21.5	Somnolence		20	N/A	N/A	N/A	N/A	N/A
9	401	Berwaerts	2015	JAMA Psychiatry	Randomized, multicenter trial	Yes	2012-2014	International	DSM-IV-TR	Patients aged 18-70 years, diagnosed with schizophrenia for at least 1 year before screening and PANSS total score lower than 120 at screening and baseline	24	Months	Unclear	Unclear	No information	Rating scales, clinical laboratory tests, physical examination, and injection-site evaluations	Passive and active	Other	Yes	1	Placebo	145	Intralipid 20 %	Insomnia	17	12	N/A	N/A	N/A	N/A	N/A	N/A	N/A	N/A	N/A	Paliperidone palmitate	160	175-525 mg Eq/month	Insomnia	11	7	N/A	N/A	N/A	N/A	N/A	N/A	N/A	N/A
10	219	Bhowmick	2010	Australian and New Zealand journal of psychiatry	Prospective, single-blind, parallel-group, randomized controlled trial	No	2007-2008	Other (India)	DSM-IV	18–65 years	12	Weeks	No	Unclear	No information	Adverse events reported by subjects; those elicited as clinical signs by the investigators and adverse laboratory test results	Passive and active	Other	Yes	No data available	Olanzapine	40	2022-10-20	Insomnia	1	2.5	Sedation	10	25	N/A	N/A	N/A	N/A	N/A	N/A	Amisulpride	40	100-800	Insomnia	7	17.5	Sedation	0	0	N/A	N/A	N/A	N/A	N/A
11	66	Bisol	2008	Journal of clinical psychiatry	Randomized, double-blind trial	No	2004-2007	Other (Brazil)	DSM-IV	18-65 years	12	Weeks	Yes (3-7 days)	Yes	Anticholinergic medidaction	Laboratory test and validated scale	Active	Other	Yes	Unclear	Haloperidol	36		Insomnia	12	33.3	Somnolence	3	8.3	N/A	N/A	N/A	N/A	N/A	N/A	Flunarizine	34		Insomnia	12	35.3	Somnolence	8	23.5	N/A	N/A	N/A	N/A	N/A
12	270	Bitter	1999	Journal of the european college of neuropsychopharmacology	Randomized, double-blind, parallel study	No	Unclear	Other (Hungary)	DSM-IV	18-65 years	18	Weeks	Yes (2-9 days)	Yes	Benzodiazepines, zopiclone and chloral hydrate were permitted.	Validated scales, laboratory measures, electrocardiography, and vital signs, including body weight	Active	Validated scale	Yes	Unclear	Olanzapine	76		Somnolence	2	2.6	N/A	N/A	N/A	N/A	N/A	N/A	N/A	N/A	N/A	Clozapine	74		Somnolence	11	14.9	N/A	N/A	N/A	N/A	N/A	N/A	N/A	N/A
13	543	Bitter	2004	Progress in Neuro-Psychopharmacology and Biological Psychiatry	Randomized, double-blind, parallel study	Yes	Unclear	Hungary and South Africa	DSM-IV	Male and female hospitalized patients, aged 18 to 65 (mean 37.6 years). Patients had to have failed to respond adequately to standard acceptable treatment	18	Weeks	Yes (2-9 days)	Yes	Benzodiazepines, zopiclone,chloral hydrate or anticholinergic medication	Safety was monitored by assessing adverse events	Passive and active	Validated scale	Yes	5	Olanzapine	75	2022-05-25	Somnolence	2	2.6	N/A	N/A	N/A	N/A	N/A	N/A	N/A	N/A	N/A	Clozapine	74	100-500	Somnolence	11	14.9	N/A	N/A	N/A	N/A	N/A	N/A	N/A	N/A
14	209	Bitter	2010	World journal of biological psychiatry	12-week, open-label, randomized, crossover multinational	Yes	may 2006-	International	DSM-IV-TR	Schizophrenia according to DSM-IV (APA 1994) or DSM-IV-TR (APA 2000) for at least 4 weeks before screening (visit 0), and able to take ODT or OCT formulations at dose 5 – 20 mg/ day as prescribed by the treating physician. All patients used OCT as antipsychoticmonotherapy for at least 1 month before screening, and thencontinuously until randomization. For those patients who were using OCT before …	12	Weeks	No	Yes	antidepressants, diazepam, bromazepam, captopril, carbamazapine, glibenclamide	Safety and tolerability of ODT versus OCT was measured by the AMDP-5	Passive and active	Validated scale	Yes	The total number of patients with at least one AE while treated with ODT was 42 (16.8%) and with OCT 31 (12.5%)	Olanzapine oral dispersable	250	12.3	Somnolence	4	1.6	N/A	N/A	N/A	N/A	N/A	N/A	N/A	N/A	N/A	Olanzapine	248	12.4	Somnolence	5	2	N/A	N/A	N/A	N/A	N/A	N/A	N/A	N/A
15	###	Bossie	2011	BMC Psychiatry	Double-blind, randomized, placebo-controlled phase 3 trial	Yes	March 2007 to March 2008	International	DSM-IV	Subjects with schizophrenia and a PANSS total score of 70 to 120 (inclusive) at screening and 60 to 120 (inclusive) at doubleblind baseline were eligible for study enrollment	13	Weeks	7 days	Yes	Oral benzodiazepines were allowed for agitation, anxiety, or sleep difficulties at the permitted maximum daily doses	With the exception of one report of schizophrenia in a placebo- treated subject, no other adverse events were rated as serious	Passive	Unclear	Yes	>2%	Placebo	164		Insomnia	1		N/A	N/A	N/A	N/A	N/A	N/A	N/A	N/A	N/A	Paliperidone palmitate	160	39	Insomnia	1		N/A	N/A	N/A	N/A	N/A	N/A	N/A	N/A
16	170	Breier	2005	American journal of psychiatry	Randomized, double-blind, parallel-group study (trial HGHJ) that was conducted at multiple study	Yes	2003-2005	Europe and North and South America	DSM-IV	Male or female in- and outpatients (ages 18–75 years) with schizophrenia. patient had to have a baseline score of 42 or higher on the Brief Psychiatric Rating Scale (21) and a score of 4 or higher on at least one positive symptom item of the Positive and Negative Syndrome Scale. The patient was also required to have a score of 4 or higher on the severity of illness scale of the Clinical Global Im…	28	Weeks	Yes (2-9 days)	Yes	Lorazepam, benzodiacepines, hypnothic monotherapy, Benztropine mesylate, biperiden,.	comparing rates of treatment-emergent adverse events, vital signs, weight, and results of ECGs and laboratory tests. Fasting levels of glucose and lipids were measured at baseline and weeks 8, 16, 24, and 28. The incidence and severity of extrapyramidal TABLE 1. Baseline Demographic and Illness Characteristics of Patients With Schizophrenia in a 28-Week Comparison of Olanzapine and Ziprasidone Va…	Passive and active	Validated scale	Yes		Olanzapine	277	2022-10-20	Insomnia	19	6.9	N/A	N/A	N/A	N/A	N/A	N/A	N/A	N/A	N/A	Ziprasidone	271	80-160	Insomnia	60	22.1	N/A	N/A	N/A	N/A	N/A	N/A	N/A	N/A
17	64	Brook	2005	Psychopharmacology	This 6-week, international multicenter study used a randomized, parallel-group, open-label, flexible-dose design.	Yes	Unclear	International	DSM-IV	Hospitalized men and women aged 18–70 years with a diagnosis of acute exacerbation of schizophrenia or schizoaffective disorder	6	Weeks	No	Yes	anticholinergic medications p.r.n. (as needed) for extrapyramidal symptoms (EPS), propranolol p.r.n. for akathisia, benzodiazepines for additional sedation, and temazepam (up to 20 mg p.r.n. per night) for insomnia.	Severity, duration, and possible association of adverse events with the study drug were evaluated throughout the study. Serious adverse events were monitored through the last follow-up visit or for 30 days after the last dose of study drug, whichever occurred later. All observed or volunteered adverse events were recorded, regardless of whether or not an association with the study drug was suspec…	Passive and active	Validated scale	Yes	0.075	Haloperidol	138	2.5-10	Insomnia		21.7	Somnolence		5.8	N/A	N/A	N/A	N/A	N/A	N/A	Ziprasidone	429	40-50	Insomnia		15.2	Somnolence		12.4	N/A	N/A	N/A	N/A	N/A
18	300	Canuso	2009	Schizophrenia research	Post-hoc analysis used data pooled from three 6- week, multicenter, double-blind, randomized, placebo-controlled, fixed-dose studies of paliperidone ER (PALI-SCH-303 [CR003379], PALI-SCH-304 [CR004378] and PALI-SCH-305 [CR004375])	Yes	Unclear	International	DSM-IV	Criteria for inclusion in the original three studies were ≥18 years of age, with a diagnosis of schizophrenia for≥1 year according to the criteria in the Diagnostic and Statistical Manual of Mental Disorders, fourth edition (DSM-IV). Patients had to have been experiencing an acute episode of schizophrenia at enrollment, with a PANSS total score of 70 to 120 points at screening and baseline. Addit…	6	Weeks	5 days	Unclear		Safety and tolerability were assessed by adverse event (AE) reporting and evaluation of extrapyramidal symptoms (EPS). Parkinsonismwas evaluated using the Simpson–Angus Scale (SAS)	Passive and active	Validated scale	Yes	> 5 %	Paliperidone Extended-Release (ER) tablets	195	3 - 12mg	Insomnia	27	13.8	Somnolence	7	3.6	N/A	N/A	N/A	N/A	N/A	N/A	Placebo	75		Insomnia	16	21.3	Somnolence	5	6.7	N/A	N/A	N/A	N/A	N/A
19	266	Canuso	2009	American journal of psychiatry	Randomized, double-blind, placebo-controlled 6- week trial with two phases: a 2-week monotherapy phase followed by a 4-week additive-therapy phase during which participants could receive additional psychotropic medications, including antipsychotics	Yes	May 2006 to July 2007	International	DSM-IV	Patients were 18 to 65 years of age and had a diagnosis of schizophrenia (paranoid, disorganized, or undifferentiated types) according to DSM-IV criteria and confirmed by the Mini-International Neuropsychiatric Interview–Plus Version	6	Weeks	No	Yes	Use of other psychotropic medications was prohibited during the monotherapy phase, except for injectable lorazepam, amobarbital sodium, or midazolam as needed for severe agitation or restlessness; zaleplon, zopiclone, or zolpidem for insomnia; and benztropine	Treatmentemergent adverse events and vital signs were monitored and recorded at each visit. Laboratory tests (hematology, biochemistry studies, prolactin levels, thyroid function tests, and urinalysis) and ECG were conducted on days 0, 14, and 42. Movement disorders were assessed on days 0, 14, and 42 using the Simpson-Angus Rating Scale (17), the Barnes Rating Scale for Drug-Induced Akathisia (1…	Active	Validated scale	Yes	> 10 %	Paliperidone Extended-Release (ER) tablets	158	9.8	Insomnia	19	12	Sedation	7	4.4	Somnolence	18	11.4	N/A	N/A	N/A	Quetiapine	159	599.1	Insomnia	16	10.1	Sedation	17	10.7	Somnolence	24	15.1	N/A	N/A
20	305	Canuso	2010	International clinical psychopharmacology	This randomized, 6-week, prospective, blinded-initiation study	Yes	Unclear	International	DSM-IV	Eligible participants were outpatients (men and women above the age of 18 years) with a clinical diagnosis of schizophrenia according to criteria in the Diagnostic and Statistical Manual of Mental Disorder, fourth edition, who continued to be symptomatic despite risperidone treatment with 4 or 6 mg/day for at least 4 weeks before randomization.	6	Weeks	No	Yes	anxiolytics, sedative–hypnotics, antidepressants and/or mood stabilizers	Safety assessments included the regular reporting of adverse events (AEs) and vital signs	Active	Validated scale	Yes	0.03	Paliperidone Extended-Release (ER) tablets	98	9	Insomnia	9	9.2	Somnolence	5	5.1	Sedation	3	3.1	N/A	N/A	N/A	Paliperidone Extended-Release (ER) tablets	99	9	Insomnia	9	9.1	Somnolence	8	8.1	Sedation	3	3	N/A	N/A
21	72	Chue	2005	European neuropsychopharmacology	Double-blind, double-dummy, multicenter, parallel-group, non inferiority study	Yes	12 weeks	International	DSM-IV	inpatients or outpatients aged 18–65 years, have a diagnosis of schizophrenia according to DSM-IV criteria	12	Weeks	8 weeks	Yes	Anticholinergic, propranolol, lorazepam and oxazepam (only agitation), clonazepam zopiclone	Adverse events were reported during the double-blind study in 189 patients (59.9%) in the oral risperidone group and 195 patients (61.1%) in the long-acting risperidone group. Most adverse events were rated mild or moderate. Adverse events reported in 5% or more of patients in either group were insomnia, anxiety, headache and psychosis	Active	Validated scale	Yes	Adverse events were reported during the double-blind study in 189 patients (59.9%) in the oral risperidone group and 195 patients (61.1%) in the long-acting risperidone group.	Risperidone	321	2022-01-06	Insomnia	28.8	9	N/A	N/A	N/A	N/A	N/A	N/A	N/A	N/A	N/A	Risperidone microspheres	319	25-75	Insomnia	30.9	9.7	N/A	N/A	N/A	N/A	N/A	N/A	N/A	N/A
22	298	Citrome	2012	International clinical psychopharmacology	a 12-month, double-blind, active-controlled study	Yes	12 month	International	DSM-IV	participate in day hospital or outpatient programs throughout the study period. Potential study participants were to be screened during a 14-day screening period.	12	Months	7 days	Yes	benztropine, biperiden, trihexyphenidyl, propranolol, diphenhydramine, amantadine, lorazepam, temazepam, zolpidem	The change from baseline value for glucose, HbA1c, lipids, total cholesterol, LDL cholesterol, HDL cholesterol, triglycerides, prolactin, and each bone turnover markervariables such as weight and BMI	Passive and active	Validated scale	Yes	The lurasidone and risperidone groups had similarproportions of patients reporting one or more treatmentemergentAEs [354/419 (84.5%) vs. 171/202 (84.7%),respectively] or treatment-emergent serious AEs [46/419(11.0%) vs. 20/202 (9.9%), respectively].	Lurasidone	427	84.7±21.8mg	Insomnia	66	15.8	Sedation	61	14.6	Somnolence	57	13.6	N/A	N/A	N/A	Risperidone	202	4.3±1.0 mg	Somnolence	36	17.8	Sedation	28	13.9	Insomnia	27	13.4	N/A	N/A
23	174	Colonna	2000	International clinical psychopharmacology	Long-term, open, two parallel groups, randomised, multicentre trial	Yes	1 year	International	DSM-III-R	Included patients with subchronic or chronic schizophrenia with acute exacerbation meeting the criteria of the revised DSM III	12	Months	No	Yes	Antiparkinsonian agents, diazepam	D0, D7, D15, M1, M3, M6, M9 y M12 with blood pressure, heart rate (ECG), AIMS, Simpson-Angus, Barnes scale, BPRS	Active	Validated scale	Unclear	In the amisulpride group, 254/370 (69 %), as did 82/118 (70 %) patients receiving haloperidol	Amisulpride	370	200-800	Insomnia	50	14	N/A	N/A	N/A	N/A	N/A	N/A	N/A	N/A	N/A	Haloperidol	118	2022-05-20	Insomnia	15	13	N/A	N/A	N/A	N/A	N/A	N/A	N/A	N/A
24	280	Conley	1998	American journal of psychiatry	Double-blind, randomised, prospective trial,	Yes	6 weeks	United States	DSM-III-R	The 103 volunteers for this study were physically healthy in patients, and a direct clinical interview, met the DSM-III-R criteria for schizophrenia	6	Weeks	2 weeks	Unclear	Lorazepam,	The frequency of nonmotor side effects were collected from patients’ reports, chart review, and weekly examinations by physicians and research team members.	Passive and active	Validated scale	No	54.8	Olanzapine	42	12.5-25	Insomnia	6	14.3	N/A	N/A	N/A	N/A	N/A	N/A	N/A	N/A	N/A	Chlorpromazine	42	600-1200	Insomnia	2	4.8	N/A	N/A	N/A	N/A	N/A	N/A	N/A	N/A
25	550	Cooper	2000	Psychopharmacology	Multicenter, parallel-group, double-blind, comparative trial of zotepine versus placebo	Yes	26 weeks	Europa	DSM-III-R	18–65 years who met the criteria for chronic schizophrenia (DSM III-R, American Psychiatric Association 1987	26	Weeks	Unclear	Yes	Hypnotic, sedatives or anticonvulsants	The number of patients reporting adverse events was recorded by body system (according to the Costart classification).	Active	Validated scale	Yes	16 of 61 (26%) and 4 of 58 (7%) in the zotepine and placebo groups, respectively.	Zotepine	61	150-300	Somnolence	31	50.8	Insomnia	7	11.4	N/A	N/A	N/A	N/A	N/A	N/A	Placebo	58	Equivalent dose	Somnolence	10	16.3	Insomnia	8	13.1	N/A	N/A	N/A	N/A	N/A
26	397	Correll	2015	American Journal of Psychiatry	Multicenter, randomized, double-blind, placebo-controlled study	Yes	6 weeks	International	DSM-IV-TR	Eligible patients were 18–65 years old, had a DSM-IV-TR diagnosis of schizophrenia confirmed by the Mini International Neuropsychiatric Interview for Schizophrenia and Psychotic Disorders Studies	6	Weeks	14 days	Yes	anxiolytics/hypnotics and antidepressants	The most frequently reported serious adverse events in all treatment groups were psychiatric disorders (schizophrenia, psychotic disorder). There were no deaths during the study.	Passive and active	Validated scale	Yes	The overall incidence of treatment-emergent adverse events was lower in the three brexpiprazole groups (48.9%256.7%) than in the placebo group (62.0%)	Placebo	184	Equivalent dose	Insomnia	18	9.8	Somnolence	5	2.7	Sedation	1	0.5	N/A	N/A	N/A	Brexpiprazole	90	0.25	Insomnia	8	8.9	Sedation	1	1.1	N/A	N/A	N/A	N/A	N/A
27	1162	Crespo-Facorro	2014	Psychopharmacology	Prospective, randomized, flexible dose, open-label study	No	From October 2005 to January 2011	Other (España)	DSM-IV	Inpatient and outpatient aged 15 to 60 years that experiencing their first episode of psychosis; no prior treatment with antipsychotics or treatment of less than 6 weeks	1	Years	Unclear	Yes	Antimuscarinic medication, lormetazepam, clonazepam, antidepressants and mood stabilizers	The adverse events were evaluated using the UKU side effect rating scale.	Active	Validated scale	Yes	≥ 5	Quetiapine	51	Mean dose: 311.4 Dose ranges: 100-600	Sleepiness/sedation	4	8	Other (Increased duration of sleep)	3	6							Ziprasidone	56	Mean dose: 61 Dose ranges: 40-160	Sleepiness/sedation	5	9.1	Increased duration of sleep	8	14.5	N/A	N/A	N/A	N/A	N/A
28	276	Cutler	2008	Journal of clinical psychopharmacology	Prospective, randomized, double-blind, placebo and active-controlled, multicenter study	Yes	From November 2005 to September 2006	International	DSM-IV	Patients aged 18 to 65 years; body mass index between 18 and 35 kg/m2	4	Weeks	No	Yes	Benztropine; benzodiazepine derivatives	Incidence of TEAEs, validated scale and laboratory values.	Active	Validated scale	Yes	≥ 5	Iloperidone	300	2022-12-24	Sedation	38	13	Somnolence	12	4	N/A	N/A	N/A	N/A	N/A	N/A	Ziprasidone	150	80-160	Sedation	41	27	Somnolence	9	6	N/A	N/A	N/A	N/A	N/A
29	90	Cutler	2006	CNS spectrums	Multicenter, randomized, double-blind, placebo-controlled study	Yes	No data available	United States	DSM-IV	Inpatients >18 years, with a diagnosis of schizophrenia, in acute relapse	6	Weeks	Yes (at least 3 days)	Yes	Lorazepam for anxiety, insomnia or agitation; zolpidem, zaleplon for insomnia; anticholinergic treatment of extrapyramidal symptoms	Adverse events were reported for the investigator during study visits. Valited scale together with laboratory tests and ECG were performed	Active	Validated scale	Yes	≥ 5	Aripiprazole	93	2 mg/day	Sedation	4	4.3	N/A	N/A	N/A	N/A	N/A	N/A	N/A	N/A	N/A	Aripiprazole	91	5	Sedation	6	6.6	N/A	N/A	N/A	N/A	N/A	N/A	N/A	N/A
30	264	Daniel	1999	Neuropsychopharmacology	Randomized, double-blind, fixed-dose, placebo controlled, multicenter clinical trial	Yes	No data available	International	DSM-III-R	Inpatients aged over 18 years, with an acute exacerbation of chronic or subchronic schizophrenia or schizoaffective disorder	6	Weeks	Yes (3 to 7 days)	Yes	Lorazepam for insomnia or agitation; benztropine for extrapyramidal symptoms; beta-adrenoceptor antagonists (for akathisia)	Adverse events were recorded using the COSTART dictionary, together with their date of onset, duration and concurrent therapy	Active	Validated scale	Yes	≥ 10	Placebo	92	No data available	Insomnia	13	14	Somnolence	5	5	N/A	N/A	N/A	N/A	N/A	N/A	Ziprasidone	106	80	Insomnia	13	12	Somnolence	20	19	N/A	N/A	N/A	N/A	N/A
31	580	Davidson	2007	Schizophrenia Research	Multicenter, double-blind, randomized, parallel-group study	Yes	May 2004 and May 2005	International	DSM-IV	Patients were ≥18 years and experiencing an acute episode of schizophrenia, as represented by a PANSS total score between 70 and 120	6	Weeks		Yes	Lorazepam; antidepressant medication	Voluntary report of AEs by the patient, clinical laboratory evaluations, validated scales, physical examination and ECG	Passive and active	Validated scale	Yes	5	Placebo	123	Equivalent dose	Insomnia	17	14	Somnolence	4	3	N/A	N/A	N/A	N/A	N/A	N/A	Paliperidone Extended-Release (ER) tablets	364	3, 9 or 15 mg	Insomnia	51	14	Somnolence	33	9	N/A	N/A	N/A	N/A	N/A
32	391	de Hert	2015	Neuropsychiatric Disease and Treatment	Double-blind, multicenter, international, active-controlled study	Yes	From September 2008 to August 2012	International	DSM-IV-TR	Age 18–60 years, diagnosis of schizophrenia ≥ 3 years, with a history of symptom exacerbation when not receiving antipsychotic treatment	38	Weeks	Yes (no data available)	Unclear	No data available	To assess tolerability and safety adverse events were summarized within treatment groups in obese and non obese patients	Active	Validated scale	Yes	≥ 10	Aripiprazole lauroxil	95 (obese patients) 170 (nonobese patients)	400	Insomnia	12 obese, 19 nonobese	12.6 obese, 11.2 nonobese	N/A	N/A	N/A	N/A	N/A	N/A	N/A	N/A	N/A	Aripiprazole lauroxil	43 obese, 88 nonobese	50	Insomnia	6 obese, 10 nonobese	13 obese, 11 nonobese	N/A	N/A	N/A	N/A	N/A	N/A	N/A	N/A
33	303	Den Boer	1990	Psychopharmacology	Double-blind, randomised, multicentre study	Yes	No data available	Netherlands	Other (DSM-III)	Patients aged 18 to 65 years, diagnosis of schizophrenia or schizopheniform disorder in acute phase	6	Weeks	Yes (7- 21 days)	Yes	Short-acting benzodiazepines; anticholinergic medication	These were recorded using observations made by the staff, spontaneous reports by the patient and a symptom checklist	Passive and active	Validated scale	Yes	The percentage of patients with any treatment emergent adverse event was 3 % for remoxipride and 26% for the haloperidol.	Haloperidol	35	Range: 5-20 Mean: 9.1	Somnolence	Unclear	Unclear	N/A	N/A	N/A	N/A	N/A	N/A	N/A	N/A	N/A	Remoxipride	36	Range: 150-600 Mean: 362.5	Somnolence	Unclear	Unclear	N/A	N/A	N/A	N/A	N/A	N/A	N/A	N/A
34	295	den Boer	1990	Psychopharmacology bulletin	No data available	Unclear	No data available	No data available	No data available	No data available	No data available	No data available	No data available		No data available	No data available	No data available	No data available	No data available	No data available	No data available	No data available	No data available	No data available	No data available	No data available	N/A	N/A	N/A	N/A	N/A	N/A	N/A	N/A	N/A	N/A	N/A	N/A	N/A	N/A	N/A	N/A	N/A	N/A	N/A	N/A	N/A	N/A	N/A
35	132	Detke	2014	Journal of clinical psychopharmacology	Multicenter, randomized, open label study	Yes	From May 2006 to September 2009	United States	DSM-IV-TR	Outpatients with 2 or more episodes of psychotic worsening in the past 24 months. They had 18 to 65 years old	2	Years	Yes (2 weeks)	Yes	Benzodiazepines; anticholinergic medication	Safety and tolerability measures included incidence of unsolicited treatment-emergent adverse events and serious adverse events	Active	Validated scale	Yes	≥ 3	Olanzapine LAI	264	150-405 mg/month	Insomnia	29	11	Somnolence	23	8.7	N/A	N/A	N/A	N/A	N/A	N/A	Olanzapine	260	2022-05-20	Insomnia	26	10	Somnolence	25	9.6	N/A	N/A	N/A	N/A	N/A
36	621	Dossenbach	2004	Progress in Neuro-Psychopharmacology & Biological Psychiatry 28:311?318	Randomized, double-blind and parallel trial	Yes	No data available	Other (Croatia)	DSM-IV	Patients aged 18 to 65 years with diagnosis of schizophrenia	22	Weeks		Yes	Biperiden; anticholinergic medication and anxiolytics	Spontaneous report, clinical observation, open-ended questionnaire, laboratory values, vital signs, ECG, and weight.	Passive and active	Other	Yes	10	Olanzapine	30	2022-05-20	Insomnia	0	0	N/A	N/A	N/A	N/A	N/A	N/A	N/A	N/A	N/A	Fluphenazine	30	2022-06-21	Insomnia	6	20	N/A	N/A	N/A	N/A	N/A	N/A	N/A	N/A
37	404	Downing	2014	BMC Psychiatry	Multicenter, randomized, double-blind, parallel, fixed-dose, phase 2 study	Unclear	No data available	United States	DSM-IV	Patients aged 18-65 years with schizophrenia who had experienced an exacerbation of symptoms within 2 weeks prior to study	6	Weeks	Yes (up to 7 days)	Yes	Benzodiazepines; anticholinergics; antidepressants; mood stabilizers; antipsychotics; antidiabetic and lipid lowering agents	Safety assessments included the incidence of treatmentemergent adverse events (TEAEs), vital signs, laboratory tests, and electrocardiogram (ECG) and validated scales	Active	Validated scale	Yes	2	Placebo	295	Equivalent dose	Insomnia	21	7.1	N/A	N/A	N/A	N/A	N/A	N/A	N/A	N/A	N/A	Risperidone	142	4	Insomnia	10	7	N/A	N/A	N/A	N/A	N/A	N/A	N/A	N/A
38	328	Dubovsky	2012	International journal of geriatric psychiatry	Randomized, parallel group, multiple‐dose study	Yes	From January 2006 and December 2008	International	DSM-IV-TR	Patients ≥ 65 years with psychosis without dementia; a PANSS total score >50, CGI‐S score of ≥3	6	Weeks	Yes (up to 3 days)	Yes	Benzodiazepines; zolpidem, zaleplon, zopiclone; mood stabilizers and antidepressants	Adverse events were coded using the Medical Dictionary for Drug Regulatory Affairs (MedDRA version 10.1)	Active	Validated scale	Yes	≥ 5	Asenapine (group A)	61	2mg BID for the first 2 days, 5mg BID for the next 2 days, and 10 mg BID thereafter	Somnolence	5	8.2	N/A	N/A	N/A	N/A	N/A	N/A	N/A	N/A	N/A	Asenapine	61	5mg BID for the first 4 days and 10 mg BID thereafter.	Somnolence	3	4.9	N/A	N/A	N/A	N/A	N/A	N/A	N/A	N/A
39	314	Durgam	2015	Journal of clinical psychiatry	Multinational, randomized, double-blind, placebo- and active-controlled, phase 3 study	Yes	From April 2010 to December 2011	International	DSM-IV	Patients with diagnosis of schizophrenia, aged 18-60 years with a current psychotic episode	6	Weeks	Yes (up to 7 days)	Yes	Zolpidem, zaleplon, chloral hydrate, eszopiclone for insomnia; lorazepam for agitation; propanolol for akathisia; benztropine or diphenhydramine for EPS.	Safety asessment included scales for adverse events; physical examination and clinical laboratory tests	Passive and active	Validated scale	Yes	≥ 5	Placebo	153	Equivalent dose	Insomnia	25	16.3	N/A	N/A	N/A	N/A	N/A	N/A	N/A	N/A	N/A	Cariprazine	155	3	Insomnia	21	13.5	N/A	N/A	N/A	N/A	N/A	N/A	N/A	N/A
40	84	Durgam	2016	Schizophrenia research	Double blind, fixed-dose study	Yes	From 2011 to 2014	International	DSM-IV-TR	Inpatients with diagnosis of schizophrenia (minimum 1 year) and a current psychotic episode < 4 weeks' duration	26	Weeks	Unclear	Yes	Lorazepam or oxazepam for agitation, irritability, hostility, and restlessness	The instruments used to assess safety and efficacy outcomes were administered by qualified raters	Passive and active	Validated scale	Yes	≥ 5	Placebo	99	Equivalent dose	Insomnia	8	8.1	Involuntary movement	2	2	N/A	N/A	N/A	N/A	N/A	N/A	Cariprazine	101	2020-03-09	Insomnia	8	7.9	Involuntary movement	2	2	N/A	N/A	N/A	N/A	N/A
41	105	Durgam	2016	International clinical psychopharmacology	Randomized, double-blind, placebocontrolled, flexible-dose, proof-of-concept study	Yes	No data available	United States	DSM-IV-TR	Inpatients with diagnosis of schizophrenia for 1 year or longer, with a current psychotic episode less than 4 weeks in duration	6	Weeks	Yes (up to 7 days)	Yes	Lorazepam for control of agitation, irritability, hostility, or restlessness; zolpidem, zaleplon, chloral hydrate, or eszopiclone for insomnia; and diphenhydramine, benztropine, or propranolol for extrapyramidal symptoms	AE were recorded at every visit. Other assessment included physical examination, clinical laboratory tests, vital sign assessments, ECG and validated scales	Active	Validated scale	Yes	5	Placebo	129	Equivalent dose	Insomnia	10	7.8	Sedation	13	10.1	Involuntary movement	2	1.6	N/A	N/A	N/A	Cariprazine	127	1.5-4.5	Insomnia	12	9.4	Sedation	10	7.9	Involuntary movement	11	8.7	N/A	N/A
42	128	Durgam	2014	Schizophrenia research	Multinational, randomized, double-blind, placebo- and active- controlled, parallel-group, fixed-dose study	Yes	From June 2008 to August 2009	International	DSM-IV-TR	Inpatients with schizophrenia for at least 1 year, current exacerbation less than 2 weeks' duration; they aged 18 to 60 years.	9	Weeks	Yes (up to 7 days)	Yes	Zolpidem, zaleplon, chloral hydrate, or eszopiclone for insomnia; lorazepam for control agitation, restlessness, irritability, and hostility; diphenhydramine, benztropine or propranolol for EPS	Adverse events were recorded at all visits. Other assessments included physical examination, laboratory evaluations and validated scale	Active	Validated scale	Yes	5	Placebo	151	Equivalent dose	Insomnia	11	7.3	Sedation	5	3.3	N/A	N/A	N/A	N/A	N/A	N/A	Cariprazine	145	1.5	Insomnia	15	10.3	Sedation	7	4.8	N/A	N/A	N/A	N/A	N/A
43	111	Emsley	2000	International clinical psychopharmacology	Multicentre, double-blind, randomized trial	Yes	No data available	International	DSM-IV	Patients aged 18 years or over; who had a history of partial response to conventional antipsychotics and displayed a partial or no response to 1 month of fluphenazine treatment	8	Weeks	No	Yes	Benzodiazepines and anticholinergics for agitation, insomnia, akathisia or EPS	Evaluated by monitoring the proportion of patients experiencing adverse events	Passive	Validated scale	Yes	Overall adverse event were reported in half of the patients, quetiapine 53 % and haloperidol 56 %	Quetiapine	143	600	Somnolence	14	9.8	N/A	N/A	N/A	N/A	N/A	N/A	N/A	N/A	N/A	Haloperidol	145	20	Insomnia	9	6.2	N/A	N/A	N/A	N/A	N/A	N/A	N/A	N/A
44	205	Fabre	1995	Clinical therapeutics	Double-blind, placebo-controlled, parallel-group, rinsing-dose study	No	No data available	United States	DSM-III-R	Inpatient with chronic or subchronic schizophrenia and had CGI score ≥ 3 and a total score ≥ 30 on the Brief Psychiatric Rating Scale (BPRS)	3	Weeks	Yes (2 days)	Yes	Chloral hydrate for agitation and insomnia; benzttropine mesylate for extrapyramdal symptoms; diphenhydramine hydrochloride for akathisia and acetaminophen	Adverse events were recorded and the investigator assessed their severity and relationship to treatment.	Active	Validated scale	Yes	All patients had at least one adverse events during the study	Quetiapine	8	250	Insomnia	4	50	Somnolence	4	50	N/A	N/A	N/A	N/A	N/A	N/A	Placebo	4	No data available	Insomnia	2	50	Somnolence	0	0	N/A	N/A	N/A	N/A	N/A
45	214	Fleischhacker	2003	Journal of clinical psychiatry	Open-label, multicenter trial	Yes	No data available	International	DSM-IV	Patients aged over 18 years, they had received a stable dose of an antipsychotic for at least 4weeks prior study	12	Months	Yes (2 weeks)	Yes	Antiparkinsonian agents; antidepressants; mood stabilizers; propanolol for akathisia; benzodiazepines for agitation and insomnia	Spontaneosusly reported adverse events were recorded by the investigator	Passive and active	Validated scale	Yes	5	Risperidone microspheres	120	25	Insomnia	16	13.3	Somnolence	4	3.3	N/A	N/A	N/A	N/A	N/A	N/A	Risperidone microspheres	228	50	Insomnia	49	21.5	Somnolence	14	6.1	N/A	N/A	N/A	N/A	N/A
46	153	Fleischhacker	2012	The international journal of neuropsychopharmacology	Randomized, double-blind, active-controlled, parallel-group, multicentre, phase III	Yes	From February 2005 to April 2007	International	DSM-IV	Patients aged ≥ 18 years with diagnosis of schizophrenia at least 1 year; acutely symptomatic at baseline; PANSS total score between 60 and 120 and body mass index ≥ 15 kg/m2	53	Weeks	Yes (7 days)	Yes	Antiparkinsonian agents; lorazepam and other benzodiazepines for agitation insomnia or anxiety; oral propanolol for akathisia; antidepressant.	Included assessment of treatment emergent adverse events (TEAEs), clinical laboratory tests, physical examination, valited scales.	Active	Validated scale	Yes	10	Paliperidone palmitate	379	39–156	Insomnia	56	15	N/A	N/A	N/A	N/A	N/A	N/A	N/A	N/A	N/A	Risperidone microspheres	368	25–50 mg	Insomnia	55	15	N/A	N/A	N/A	N/A	N/A	N/A	N/A	N/A
47	240	Fleischhacker	2013	International clinical psychopharmacology	Randomized, double-blind, placebo-controlled study	Yes	No data available	International	Unclear	Patients aged 18-60 years that requiring chronic antipsychotic treatment	52	Weeks	Unclear	Yes	Anticholinergics; benzodiazepines; non benzodizepine drugs; propanolol	Spontaneously reported AEs were examined by frequency, severity, seriousness, time of first onset, and association with discontinuation.	Passive and active	Validated scale	Yes	5	Aripiprazole injectable	269	300-400	Insomnia	27	10	N/A	N/A	N/A	N/A	N/A	N/A	N/A	N/A	N/A	Placebo	134		Insomnia	12	9
48	158	Fleischhacker	2014	British journal of psychiatry	Double-blind, active-controlled, non-inferiority study	Yes	Between 26 September 2008 and 31 August 2012	International	DSM-IV-TR	Patients with a history of symptom exacerbation when not receiving antipsychotic treatment.	38	Weeks	Yes (2-42 days)	Yes	Benzodiazepines; anticholinergics	AE were examined by frequency, severity, seriousness and according to whether they resulted in discontinuation from the trial.	Active	Validated scale	Yes	5	Aripiprazole LAI	131	50	Insomnia	18	13.7	N/A	N/A	N/A	N/A	N/A	N/A	N/A	N/A	N/A	Aripiprazole LAI	265	400	Insomnia	31	11.7	N/A	N/A	N/A	N/A	N/A	N/A	N/A	N/A
49	261	Gaebel	2010	Neuropsychopharmacology	Multicenter, open-label, randomized, active-control study	Yes	From October 2004 to November 2007	International	DSM-IV	Symptomatically stable patients with schizophrenia or or schizoaffective disorder, aged ≥ 18 years	2	Years	Yes (2 weeks)	Yes	Mood stabilizers; antidepressants; anticholinergics or benzotropine mesylate; benzodiazepines; β-blockers.	Safety and tolerability were assessed by recording treatment-emergent AEs at each visit.	Active	Validated scale	Yes	The incidence of any AE was similar, 225 of 329 (68.4 %) for RLAI and 235 of 337 (69.7%) in zotepine group	Risperidone microspheres	329	50	Somnolence	6	1.8	N/A	N/A	N/A	N/A	N/A	N/A	N/A	N/A	N/A	Quetiapine	337	Range: 300-750	Somnolence	38	11.3
50	1115	Garcia	2009	CNS Drugs	Randomized, double-blind, placebo and haloperidol controlled, multicentre study	Yes	From June to December 2003	International	DSM-IV-TR	Patients with an acute exacerbation of their illness, and had been hospitalized for <2 weeks at screening due to the exacerbation.	6	Weeks	Yes (4-7 days)	Yes	Lorazepam for insomnia or agitation; biperiden for EPS	Applied physical examination, clinical laboratory tests and ECG.	Passive and active	Validated scale	Yes	5	Blonanserin	61	2.5	Somnolence	1	1.16	Insomnia	3	4.9	N/A	N/A	N/A	N/A	N/A	N/A	Blonanserin	58	5	Somnolence	3	5.2	Insomnia	5	8.6	N/A	N/A	N/A	N/A	N/A
51	49	Gattaz	2004	Pharmacopsychiatry	Randomized, double-blind, parallel group, phase III trial	No	No data available	Germany	DSM-IV	Inpatients with diagnosis of schizophrenia	4	Weeks	Yes (5 days)	Yes	Lorazepam; biperiden	Safety was assessed _x000C_by incidence of spontaneosly reported adverse events. Additionally laboratory values were applied.	Passive and active	Other	Yes	Proportion of AE in olanzapine group was lower (53 %) than flupentixol treatment group (92 %)	Olanzapine	15	2020-05-20	Somnolence	1	6.5	N/A	N/A	N/A	N/A	N/A	N/A	N/A	N/A	N/A	Flupentixol	13	2020-05-20	Somnolence	0	0	N/A	N/A	N/A	N/A	N/A	N/A	N/A	N/A
52	322	Golden	2008	Clinical drug investigation	Randomized, open-label, multiple dose, two-way, crossover study	No	No data available	Other (South Africa )	Unclear	Patients aged 18–59 years with schizophrenia, who were not currently experiencing an acute exacerbation and were not considered treatment-resistant	5	Days	Yes (≥ 3 days)	Unclear	Unclear	Safety was assessed by spontaneous adverse event recordings, physical examinations, vital signs, ECG and laboratory tests	Passive and active	Other	Yes	5	Clozapine (Clozaril is clozapine standard oral tablets)	36	200	Somnolence	7	19.4	N/A	N/A	N/A	N/A	N/A	N/A	N/A	N/A	N/A	Clozapine (FazaClo clozapine orally disintegrating tablets)	34	200	Somnolence	5	14.7	N/A	N/A	N/A	N/A	N/A	N/A	N/A	N/A
53	157	Hill	2011	BMC psychiatry	Post-hoc analyses of maintenance study of olanzapine	Yes	No data available	Unclear	DSM-IV or DSM-IV-TR	Outpatients with schizophrenia who had maintained stability	24	Weeks	Unclear	Unclear	No data available	Safety measures included incidence of adverse events, changes in weight and certain laboratory parameters	Active	Validated scale	Yes	5	Olanzapine pamoate	140	150	Insomnia	11	7.86	Somnolence	8	5.71	N/A	N/A	N/A	N/A	N/A	N/A	Olanzapine pamoate	318	405	Insomnia	23	7.23	Somnolence	10	3.14	N/A	N/A	N/A	N/A	N/A
54	226	Hirsch	2002	Journal of clinical psychiatry	Double-blind, flexible-dose, parallel group study	Yes	No data available	Other (United Kingdom)	DSM-III-R	Outpatients with stable chronic or subchronic schizophrenia	28	Weeks	Yes (2 weeks)	Yes	Lorazepam for agitation; temazepam for insomnia; anticholinergics drugs; propanolol.	Observed or reported AE were recorded with details of severity and classified using COSTARS. Also validated scales and laboratory tests were applied.	Passive and active	Validated scale	Yes	Adverse events were reported in 85 % of patients in the haloperidol group and 77 % in the ziprasidone group	Ziprasidone	148	80-160	Insomnia	24	16	Somnolence	20	14	N/A	N/A	N/A	N/A	N/A	N/A	Haloperidol	153	2022-05-15	Insomnia	27	18	Somnolence	13	9	N/A	N/A	N/A	N/A	N/A
55	535	Honer	2006	New England Journal of Medicine	Randomized, double-blind study	Yes	From June 2001 through January 2004	International	DSM-IV	Patients with schizophrenia and a poor response to treatment with clozapine	8	Weeks	Yes (1 week)	Yes	Lorazepam; chloral hydrate; Anticholinergic drugs	Side effects were assessed according to a validated scales, weight, height and laboratory parameters were measured	Active	Validated scale	Yes	20	Placebo	32	Mean dose: 2.76 ± 0.6	Sleepiness or sedation	13	41	N/A	N/A	N/A	N/A	N/A	N/A	N/A	N/A	N/A	Risperidone	32	mean dose: 2.94 ± 0.2	Sleepiness or sedation	19	59	N/A	N/A	N/A	N/A	N/A	N/A	N/A	N/A
56	487	Hough	2009	Progress in Neuro-Psychopharmacology and Biological Psychiatry	Randomized, multicenter, crossover, safety and tolerability study	Yes	From July 2005 through November 2006	International	DSM-IV	Outpatients with stable schizophrenia	25	Weeks	Yes (5 days)	Yes	Anticholinergic medication	Safety assessments included treatment-emergent adverse events (TEAEs), vital signs, laboratory tests, ECG and validated scales.	Active	Validated scale	Yes	5	Paliperidone palmitate (deltoides/gluteo)	128	50-100 mg. Eq.	Insomnia	N/A	N/A	N/A	N/A	N/A	N/A	N/A	N/A	N/A	N/A	N/A	Paliperidone palmitate (glúteo/deltoides)	124	50-100 mg. Eq.	N/A	N/A	N/A	N/A	N/A	N/A	N/A	N/A	N/A	N/A	N/A
57	464	Hough	2011	International Clinical Psychopharmacology	Multicenter, double-blind, randomized, active and placebo-controlled study	Yes	From 14 February 2006 to 20 June 2006	United States	DSM-IV	Outpatients with stable symptoms	10	Days	Yes (up to 6 days)	Yes	Lorazepam; zolpidem; ibuprofen; paracetamol; aluminum hydroxide combined with magnesium hydroxide; benztropine	Safety assessments included TEAEs, clinical laboratory tests, vital signs, and physical examinations	Active	Validated scale	Yes	5	Placebo	22	2 capsules twice daily	Somnolence	4	18	Insomnia	1	5	Sedation	1	5	N/A	N/A	N/A	Quetiapine	43	Range: 200-800	Somnolence	15	35	Insomnia	3	7	Sedation	7	16
58	100	Huang	2018	Progress in neuro-psychopharmacology & biological psychiatry	Randomized, active-controlled study	No	No data available	China	DSM-IV	Patients with first-episode schizophrenia	13	Weeks	No	Yes	Anti-parkinsonian treatment and oral benzodiazepines	Treatment-emergent adverse events (TEAEs) were evaluated and recorded from baseline to final assessment and validated scales were applied	Active	Validated scale	Yes	Unclear	Paliperidone palmitate	28	Mean dose: 128.85 ± 28.01 mg Eq.	Somnolence	6	21.5	Insomnia	4	14	N/A	N/A	N/A	N/A	N/A	N/A	Olanzapine	29	17.80 ± 3.56 mg.	Somnolence	17	58.5	Insomnia	1	3.5	N/A	N/A	N/A	N/A	N/A
59	142	Hwang	2001	Journal of the Formosan Medical Association / Taiwan yi zhi	Double-blind, randomized, two-center study	Yes	No data available	China	ICD-10	Outpatients with positive symptoms	6	Weeks	Yes (1-week)	Unclear	No data available	AEs occurring during the study were recorded on the case report form, including date of onset and cessation, severity, relationship to study drug	Passive and active	Other	Yes	Unclear	Zotepine	35	150	Somnolence	11	32.4	Insomnia	3	8.8	N/A	N/A	N/A	N/A	N/A	N/A	Haloperidol	35	9	Somnolence	7	21.2	Insomnia	4	12.1	N/A	N/A	N/A	N/A	N/A
60	162	Ishigooka	2015	Schizophrenia research	Multicenter, randomized, double-blind, non-inferiority study	Yes	From July 2010 to June 2013	International	DSM-IV-TR	Outpatients with diagnosis of schizophrenia and had a Body Mass Index (BMI) of 18.5–35.0	52	Weeks	Unclear	Yes	anticholinergic medication	Safety was evaluated by adverse events (AEs), clinical laboratory tests, vital signs, body weight, 12-lead electrocardiography and validated scales	Active	Validated scale	Yes	5	Aripiprazole injection	228	393.79 ± 21.02 mg./month	Insomnia	17	7.5	N/A	N/A	N/A	N/A	N/A	N/A	N/A	N/A	N/A	Aripiprazole oral	227	15.69 ± 6.16	Insomnia	20	8.8	N/A	N/A	N/A	N/A	N/A	N/A	N/A	N/A
61	325	Kahn	2007	Journal of clinical psychiatry	Multicenter, randomized, double-blind, placebo-controlled study	Yes	November 2004 to december 2005	International	DSM-IV	Inpatients or outpatients with diagnosis of acute schizophrenia	6	Weeks	Yes (at least 2 days)	Yes	Anticholinergic drugs for extrapyramidal symptoms; hypnotics or sedatives for insomnia	Safety measures included adverse events, laboratory measures, electrocardiogram, vital signs and validated scales	Active	Validated scale	Yes	Unclear	Placebo	118	Equivalent dose	Insomnia	23	19.5	Somnolence	2	1.7	Other (sleep disorder)	11	9.3	N/A	N/A	N/A	Quetiapine XR	113	400	Insomnia	13	11.5	Somnolence	8	7.1	Other (Sleep disorder)	4	3.5	N/A	N/A
62	849	Kane	2003	American Journal of Psychiatry	Multisite, randomized, double-blind, parallel group study	Yes	No data available	United States	DSM-IV	Outpatients or inpatients 18–55 years with a diagnosis of schizophrenia	12	Weeks	Yes (1 week)	Yes	Antiparkinsonian medication; lorazepam, chloral hydrate, temazepam; antidepressants and β-blocking agents.	Spontaneously reported adverse events were recorded; validated scale; vital signs	Passive and active	Other	Yes	5	Placebo	98	Equivalent dose	Insomnia	14	14	Somnolence	3	3	N/A	N/A	N/A	N/A	N/A	N/A	Risperidone microspheres	99	25	Insomnia	16	16	Somnolence	5	5	N/A	N/A	N/A	N/A	N/A
63	215	Kane	2007	Schizophrenia research	Multicenter, double-blind, randomized, parallel-group study	Yes	between 29 March 2004 and 25 January 2005.	International	DSM-IV	Inpatients and outpatients with an acute episode of schizophrenia	6	Weeks	Yes (3 days)	Yes	Benztropine or biperiden; benzodiazepines; antidepressant medication	Report of adverse events at every scheduled visit. Also performed laboratory tests, bodyweight, electrocardiogram, validated scale and physical examination	Passive and active	Validated scale	Yes	5	Placebo	126	Equivalent dose	Insomnia	22	17	Somnolence	7	6	N/A	N/A	N/A	N/A	N/A	N/A	Paliperidone ER	375	2020-06-12	Insomnia	50	13	Somnolence	23	6	N/A	N/A	N/A	N/A	N/A
64	267	Kane	2009	Journal of clinical psychiatry	Multicenter, double-blind, placebo-controlled study	Yes	2006-2007	United States	DSM-IV-TR	Outpatients aged > 18 years with chronic, stable schizophrenia or schizoaffective disorder and currently receiving a stable dose of quetiapine or risperidone for 4 weeks > 4 weeks but with an inadequate response.	16	Weeks	Yes (4-7 days)	Yes	Antidepressants, anticholinergics, benzodiazepines and mood stabilizers	Recording of adverse effects, physical examination and laboratory tests	Passive and active	Other	Yes	5	Aripiprazole	169		Insomnia	11	6.5	Somnolence	10	5.9	N/A	N/A	N/A	N/A	N/A	N/A	Placebo	153		Insomnia	13	8.5	Somnolence	7	4.6	N/A	N/A	N/A	N/A	N/A
65	480	Kane	2010	American Journal of Psychiatry	Double-blind, randomized, multicenter study	Yes	2004-2006	International	Other (DSM-IV or DSM-IV-TR)	18 to 75 years of age, with a diagnosis of schizophrenia	24	Weeks	No	Yes	Benzodiazepines and sedative-hypnotics as sleep aids and anticholinergic medications not used as prophylaxis for potential treatment-emergent extrapyramidal symptoms.	Reports	Active	Validated scale	Yes	5	Placebo	144	45 (per month)	Insomnia	22	15	Somnolence	7	5	N/A	N/A	N/A	N/A	N/A	N/A	Other (Olanzapine Low-Acting Injection Dose)	140	150 (every 2 weeks)	Insomnia	11	8	Somnolence	8	6	N/A	N/A	N/A	N/A	N/A
66	313	Kane	2011	Journal of clinical psychiatry	Randomized, placebo-controlled, double-blind, phase III, multinational trial	Yes	2005-2008	International	DSM-IV-TR	> o = 18 years with a primary diagnosis of schizophrenia	26	Weeks	No	Yes	Partial benzodiazepine agonists or an equivalent short half-life non-benzodiazepine hypnotic could be used for insomnia and sleep disturbances	Reports	Active	Other	Yes	5	Placebo	192	Equivalent dose	Insomnia	26	13.5	Somnolence	2	1	N/A	N/A	N/A	N/A	N/A	N/A	Asenapine	194	20	Insomnia	12	6.2	Somnolence	0.5	N/A	N/A	N/A	N/A	N/A	N/A
67	194	Kane	2012	Journal of clinical psychiatry	Randomized, double-blind, placebo-controlled study	Yes	2008-2011	International	DSM-IV-TR	18-60 years of age with diagnosis of schizophrenia	52	Weeks	Unclear	Yes	Benzodiazepines (maximum6mg/d) and anticholinergics (<=4mg/d benztropine or equivalent) wew permitted, although not within 8 hours or 12 hours, respectively, of rating scale assessments.	Reports	Active	Other	Yes	5	Placebo	134	Equivalent dose	Insomnia	12	9	N/A	N/A	N/A	N/A	N/A	N/A	N/A	N/A	N/A	Other (Aripiprazole-IM-Depot)	269	400	Insomnia	27	10	N/A	N/A	N/A	N/A	N/A	N/A	N/A	N/A
68	392	Kane	2015	Schizophrenia Research	Randomized, double-blind, placebo-controlled phase 3 study	Yes	2011-2014	International	DSM-IV-TR	18-65 years of age with a current diagnosis of schizophrenia	6	Weeks	Yes (3 to 28 days)	Yes	Lorazepan	Reports	Active	Other	Yes	5	Placebo	184	Equivalent dose	Insomnia	27	14.7	Somnolence	5	2.7	N/A	N/A	N/A	N/A	N/A	N/A	Other (Brexpiprazole depot)	120	1	Insomnia	7	5.8	Somnolence	2	1.7	N/A	N/A	N/A	N/A	N/A
69	872	Kasper	2003	International Journal of Neuropsychopharmacology	Active-controlled, randomized, double blind studies	Yes	No data available	International	DSM-IV	Patients between 18 and 65 years, who were experiencing an acute relapse.	52	Weeks	Yes (5 days o more)	Yes	Benzodiazepines; anticholinergic drugs	Self-report instruments; direct clinical observation; standard clinical assessments and vital signs	Active	Other	Yes	5	Aripiprazole	859	30	Insomnia	185	22	Somnolence	43	5	N/A	N/A	N/A	N/A	N/A	N/A	Haloperidol	431	10	Insomnia	88	20	Somnolence	32	7	N/A	N/A	N/A	N/A	N/A
70	223	Kasper	2015	International clinical psychopharmacology	Randomized,open-label, parallel-group, flexible-dose, comparative study	No	2008-2009	Other (Italy)	DSM-IV	Male or female patients (aged 18–65 years) with a documented diagnosis of schizophrenia	12	Weeks	Unclear	Yes	Antidepressants	Adverse effects were monitored by study investigators.	Active	Other	Yes	3	Risperidone	51	2022-02-09	Insomnia	No data	No data	N/A	N/A	N/A	N/A	N/A	N/A	N/A	N/A	N/A	Quetiapine XR	59	400-800	Somnolence	No data	No data	Sedation	No data	No data	N/A	N/A	N/A	N/A	N/A
71	58	Keks	2007	British journal of psychiatry	Open-label, randomised controlled week, open-label, randomised controlled international study	Yes	No data available	International	DSM-IV	Patients with PANSS total score > 50; age at least 18 years; body mass index not exceeding 40 mg/ kg2; and the requirement that within the previous 2 months the patient had been hospitalised or required medical intervention for exacerbation of psychosis	12	Weeks	Yes (7 days)	Yes	Hypnotic, antidepressants, anticonvulsants or antiparkinsonians drugs	PANSS; Clinical Global Impression Severity (CGI–S); Wisconsin Quality of Life Index	Active	Validated scale	Yes	Unclear	Olanzapine	300	2022-05-20	Insomnia	42	14	Somnolence	21	7	N/A	N/A	N/A	N/A	N/A	N/A	Risperidone LAI	247	25-75	Insomnia	54	22	Somnolence	12	5	N/A	N/A	N/A	N/A	N/A
72	56	Kerwin	2007	European psychiatry	Multicentre, randomized, naturalistic, open-label study	Yes	2004-2005	International	DSM-IV-TR	Men and woman aged 18-65 years with a diagnosis of schizophrenia	26	Weeks	No	Yes	Benzodiazepines and anticholinergics were allowed at any time if necessary. Other psychotropic medications such as antidepressants and mood stabilizers were allowed if a patient was receiving these medications at study entry, only minor dosing changes of these medications were permitted during the study, and no new psychotropic medication could be added during the treatment phase.	IAQ total score	Active	Validated scale	Yes	5	Aripiprazole	282	2022-10-30	Insomnia	68	24.1	Sedation	11	3.9	N/A	N/A	N/A	N/A	N/A	N/A	Other (All SOC)	266	Olanzapine (5-20 mg/day with a recommended starting dose of 10 mg/day), Quetiapine (100-800 mg/day; recommended dose titration: 50 mg on Day 1, 100 mg on Day 2, 200 mg on Day 3 and 300 mg on Day 4; after Day 4, the dose could be titrated according to response), Risperidone (2-16 mg/day; recoomended dose titration: 2 mg on Day 1, 4 mg on Day 2, and additional dose increases if necessary).	Insomnia	20	7.5	Somnolence	31	11.7	N/A	N/A	N/A	N/A	N/A
73	52	Kim	2016	CNS spectrums	Randomized, prospective, open-label, event-monitoring board–blinded, parallel-group study	Yes	2010-2013	United States	DSM-IV	Adults aged 18 to 65 years with a current diagnosis of schizophrenia.	15	Months	Unclear	Yes	Mood stabilizers, antidepressants, anxiolytics, or hypnotics	Report of adverse effects	Passive	Unclear	Yes	5	Paliperidona	136		Insomnia	23	16.9	Sedation	11	8.1	Somnolence	6	4.4	N/A	N/A	N/A	Conventional antipsychotics (haloperidol or perphenazine)	35		Insomnia	2	5.7	Sedation	2	5.7	Somnolence	4	11.4	N/A	N/A
74	121	Kinon	2006	Journal of clinical psychopharmacology	Multicenter, randomized, double.blind study	Yes	2001-2004	United States	DSM-IV	18-60 years	24	Weeks	Unclear	Yes	Benzodiazepines, medication for treatment of extrapyramidal symptoms and antidepressants	Treatment-emergent events,electrocardiogram, vital signs, fasting laboratory analytes, weight, and validated scales	Passive and active	Other	Yes	Unclear	Olanzapine	202		N/A	N/A	N/A	N/A	N/A	N/A	N/A	N/A	N/A	N/A	N/A	N/A	Ziprasidone	192		Insomnia	No data available	N/A	N/A	N/A	N/A	N/A	N/A	N/A	N/A	N/A
75	188	Kinon	2006	Journal of clinical psychopharmacology	Randomized, multicenter, double-blind, parallel, 24-week study.	Yes	2001-2004	United States	DSM-IV	No information	6	Months	No	Yes	Anticholinergics	Treatment-emergent adverse events and changes in laboratory analytes were assessed throughout the study	Active	Other	Yes	Unclear	Olanzapine	171		Somnolence	41	24	N/A	N/A	N/A	N/A	N/A	N/A	N/A	N/A	N/A	Quetiapine	175		Somnolence	40	22.9	N/A	N/A	N/A	N/A	N/A	N/A	N/A	N/A
76	587	Kluge	2012	Schizophr Res	Randomized, double-blind, parallel, single center study	No	Unclear	Unclear	DSM-IV	18 to 65 years
77	588	Kluge	2014	Schizophr Res	Randomized, double.blind single-center study	No	Unclear	Germany	DSM-IV	18-65 years	6	Weeks	Yes (2-9 days)	Yes	Benzodiazepines	Validated scales	Active	Validated scale	No	Unclear	Olanzapine	15		Involuntary movement	N/A	N/A	N/A	N/A	N/A	N/A	N/A	N/A	N/A	N/A	N/A	Clozapine	14	N/A	Involuntary movement	N/A	N/A	N/A	N/A	N/A	N/A	N/A	N/A	N/A	N/A
78	120	Krakowski	2006	Archives of general psychiatry	Randomized, double-blind study	No	1999-2004	United States	DSM-IV	18-60 years	12	Weeks	No	Yes	Benzodiazepines, diphenhydramine hydrochloride, or chloral hydrate	Validated scales	Active	Validated scale	No	Unclear	Haloperidol	36		Sedation	No data available	N/A	N/A	N/A	N/A	N/A	N/A	N/A	N/A	N/A	N/A	Clozapine	37		Sedation	No data available	N/A	N/A	N/A	N/A	N/A	N/A	N/A	N/A	N/A
79	85	Kramer	2007	Journal of clinical psychopharmacology	Randomized, double.blind, placebo-controlled, multicenter study	Yes	2005	International	DSM-IV	Men and women, with ages from 18 to 65 years, with a diagnosis of schizophrenia	6	Weeks	No	Yes	Oral benzodiazepines were permitted. Oral benztropine or biperiden (or equivalentagents)forthetreatmentofextrapyramidalsymptom(EPS) control and b-adrenergic blockers for treatment-emergent akathisia were allowed after baseline. Antidepressants (exclud ing monoamine oxidase inhibitors) were allowed if the dose was stable for at least 3 months before screening.	Using the World Health Organization Adverse Reaction Terminology dictionary	Active	Other	Yes	5	Placebo	101	Equivalent dose	Insomnia	6	6	N/A	N/A	N/A	N/A	N/A	N/A	N/A	N/A	N/A	Other (Paliperidone ER)l)	104	2022-03-15	Insomnia	5	5	N/A	N/A	N/A	N/A	N/A	N/A	N/A	N/A
80	156	Lal	2006	Journal of psychiatry & neuroscience	Double-blind, parallel group study	No	1994-1998	Canada	DSM-III-R	Men and women aged 20-55 years with a diagnosis of chronic schizophrenia	30	Weeks	Yes (4 weeks)	Yes	Chloral hydrate for sleep as necessary was permitted throughout the study	Scales	Active	Validated scale	Yes	5	Levomepromazine	17	710	Insomnia	8	47.05	N/A	N/A	N/A	N/A	N/A	N/A	N/A	N/A	N/A	Chlorpromazine	14	722	Insomnia	8	57.14	N/A	N/A	N/A	N/A	N/A	N/A	N/A	N/A
81	589	Landbloom	2017	CNS Spectr	Randomized, double-blind, double-dummy, fixe-dose trial	Yes	2013-2014	International	DSM-IV-TR	Patients were aged ≥18 years with a current diagnosis of schizophrenia of paranoid (295.30), disorganized (295.10), or undifferentiated subtype (295.90)	6	Weeks	Unclear	Unclear	Prior to baseline, patients must have previously responded positively to an antipsychotic medication other than clozapine and tapered off all prohibited psychotropic medication (antipsychotics, antidepressants, and mood stabilizers).	Scales	Active	Validated scale	Yes	Unclear	Placebo	101	Equivalent dose	Insomnia	14	13.9	Other (Somnolence, sedation and hypersomnia combined)	3	3	N/A	N/A	N/A	N/A	N/A	N/A	Asenapine	97	5	Insomnia	9	9.3	Other (Somnolence, sedation and hypersomnia combined)	3	3.1	N/A	N/A	N/A	N/A	N/A
82	167	Lecrubier	2006	Acta psychiatrica scandinavica	Double-blind placebo-controlled study	Unclear	Unclear	Unclear	DSM-IV	Patients were classiﬁed according to DSM IV (20) criteria for schizophrenia residual, disorganized or catatonic (295.10, 295.20 and 295.60) as established by the clinical interview and medical record	6	Months	Yes (2-9 days)	Yes	Concomitant medications with CNS activity were not allowed but chronic users of benzodiazepines for insomnia, anxiety or agitation could continue their treatment on a ﬁxed dose on condition that the daily dose did not exceed 60 mg of diazepam equivalent. Non-chronic users of benzodiazepines could be treated if necessary with an equivalent daily dose of 60 mg diazepam for a cumulative time adminis…	Scales	Active	Validated scale	Yes	10	Placebo	35	Equivalent dose	Insomnia	8.99	25.7	N/A	N/A	N/A	N/A	N/A	N/A	N/A	N/A	N/A	Olanzapine	70	5	Insomnia	13.02	18.6	N/A	N/A	N/A	N/A	N/A	N/A	N/A	N/A
83	131	Li	2014	Schizophrenia research	Multicenter, randomized, double-blind, double-dummy, parallel-group clinical study	Yes	2007-2011	China	DSM-IV	Male and nonpregnant, nonlactating female subjects 18 to 65 years of age with a diagnosis of schizophrenia.	6	Weeks	Unclear	Yes	The use of psychotropic drugs other than those prescribed by the study protocol was prohibited during the study, sith the exception of lorazepam, up to 4 mg/day, for agitation (anxiolytic) or sedative purposes, Anticholinergic treatment was allowed for EPS during the treatment with the maximum dose equivalent to 6 mg/day of benztropine, if necessary, at any time during the study. Treatment with l…	Scales	Active	Validated scale	Yes	5	Aripiprazole	139	23 (5)	Insomnia	36	26	N/A	N/A	N/A	N/A	N/A	N/A	N/A	N/A	N/A	Risperidone	140	4.1 (0.8)	Insomnia	33	24	N/A	N/A	N/A	N/A	N/A	N/A	N/A	N/A
84	285	Li	2011	Progress in neuro-psychopharmacology & biological psychiatry	Open-label, randomized, rater-blinded, active controlled, parallel-group study	Yes	2008-2009	China	DSM-IV	Men and women, aged 18 years or older, diagnosed with schizophrenia	13	Weeks	Yes (up to 7 days)	Yes	Antiparkinsonian medications that were allowed in case of emergence or worsening of extrapyramidal symptoms (EPS) included trihexyphenidyl, benztropine, biperidin, or antihistamines with anticholinergic properties. Benzodiazepines were allowed except within 6 h of any efficacy or safety assessment. Beta-blockers; treatment of insomnia (zolpidem, zaleplon, zopiclone or eszopiclone); and use of top…	Scales	Active	Validated scale	Yes	5
85	402	Li	2015	Journal of Psychiatric Research	randomized, double-blind, and parallel-controlled multicenter clinical trial.	Yes	2012-2013	China	DSM-IV-TR	n = 267. Chinese schizophrenia patients aged 18-65 years. (DSM-IV-TR) Diagnostic Criteria for Schizophrenia	56	Days	7 days	Yes	Lorazepam, zolpidem, zopiclone, zaleplon	TEAEs were coded using MedDRA version 15.1 (Chinese/English) by system organ class and preferred term. Extrapyramidal TEAEs, prolactin-related TEAEs, and cardiac TEAEs were listed as special interest TEAEs SAS, BARS	Active	Validated scale	Yes	2	Blonanserin	130	16	Insomnia	24	18.4	N/A	N/A	N/A	N/A	N/A	N/A	N/A	N/A	N/A	Risperidone	134	4	Insomnia	18	13.43	N/A	N/A	N/A	N/A	N/A	N/A	N/A	N/A
86	299	Li	2012	Current medical research and opinion	multicenter, randomized, rater singleblind, parallel controlled clinical trial with clinicaltrials.	Yes	2008-2010	China	DSM-IV	n = 119. Patients aged 18 to 65 years who had been admitted to hospital psychiatric units and met the DSM-IV criteria for schizophrenia were recruited into the study.	6	Weeks	No	Yes	Lorazepam, alprazolam, clonazepam, estazolam, zolpidem tartrate, or zopiclone	Spontaneous reports of treatment-emergent adverseevents (AEs) were collected every day. AEs included anytreatment-emergent symptoms or worsening of existingsymptoms, new illnesses, clinically significant changes inlaboratory tests, vital signs, weight and electrocardiogram (ECG) results.	Passive and active	Validated scale	Yes	5	Quetiapine	60	750	Insomnia	8	13.3	Somnolence	8	13.3	N/A	N/A	N/A	N/A	N/A	N/A	Risperidone	59	4	Insomnia	10	16.7	Somnolence	3	5	N/A	N/A	N/A	N/A	N/A
87	918	Lieberman	2005	New England Journal of Medicine	Multienter, randomized, double-blind study	Yes	January 2001 and December 2004	United States	DSM-IV	Patients were 18 to 65 years	18	Months	Unclear	Yes	Anxiolytic agents; anticholinergic drugs	Patient and clinician judgments of safety; incidence of adverse events; changes in weight; ECG and laboratory analytes.	Passive and active	Other	Yes	Unclear	Olanzapine	336	7.5-30	Insomnia	55	16	Sleepiness	104	31	N/A	N/A	N/A	N/A	N/A	N/A	Quetiapine	337	200-800	Insomnia	62	18	Sleepiness	103	31	N/A	N/A	N/A	N/A	N/A
88	55	Lin	2013	International clinical psychopharmacology	prospective, 6-week, randomized, doubleblind, fixed-dose trial to compare the efficacy and safety of monotherapy of full-dose	No	2008-2011	Taiwan	DSM-IV	n = 96. All newly hospitalized schizophrenic patients with acute exacerbation were screened and evaluated by trained, senior psychiatrists. The Structured Clinical Interview for Diagnostic and Statistical Manual of Mental Disorders, 4th ed. (DSM-IV)	6	Weeks	3 days	Yes	Benzodiacepines, biperiden	The severity of EPS was assessed using the following neurological scales: the Abnormal Involuntary Movement Scale (AIMS), the Barnes Akathisia Scale (BAS), and the Simpson-Angus Rating Scale (SAS). General adverse events were evaluated using a standardized 48-item scale, the Udvalg for Kliniske Undersøgelser (UKU) Side Effect Rating Scale, with the score of each item ranging from0 (none) to 3 (se…	Active	Validated scale	Yes	10	Amisulpride	46	800	Sedation	6	13	N/A	N/A	N/A	N/A	N/A	N/A	N/A	N/A	N/A	suipiride + amisulpride	46	800(400)	Sedation	9	16.9	N/A	N/A	N/A	N/A	N/A	N/A	N/A	N/A
89	430	Loebel	2013	Schizophrenia Research	multiregional, prospective, parallel-group study	Yes	2008-2010	International	DSM-IV-TR	Hospitalized male and female subjects 18–75 years of age, inclusive, who met DSM-IV-TR criteria for a primary diagnosis of schizophrenia as determined by clinical interview using the Mini	6	Weeks	3-7 days	No	Unclear	The subject-rated, 8-item Epworth Sleepiness Scale was administered at Baseline, and Weeks 3 and 6 to evaluate the level of daytime sleepiness.	Active	Validated scale	Yes	5	Lurasidone	125	80	Insomnia	14	11.2	Somnolence	5	4	N/A	N/A	N/A	N/A	N/A	N/A	Lurasidone	121	160	Insomnia	8	6.6	Somnolence	8	6.6	N/A	N/A	N/A	N/A	N/A
90	426	Loebel	2013	Schizophrenia Research	double-blind, parallel-group study, utilizing a previously randomized study population and a noninferiority design, to evaluate the relapse prevention efficacy of 12 months of flexible dose treatment with lurasidone (40–160 mg/d), compared with QXR (200–800 mg/d), in outpatientswith an acute exacerbation of chronic schizophreniawho had recently completed 6 weeks of double-blind, placebo-controlle…	Yes	2008-2010	International	DSM-IV-TR	Of the 353 subjects who completed the initial 6 week double-blind trial, 292 (83%) entered the current 12 month relapse prevention study	12	Months	No	Unclear	Unclear	Safety evaluations included vital signs, laboratory tests, 12-lead ECG, and adverse events Daytime sleepiness was evaluated using the Epworth Sleepiness Scale	Active	Validated scale	Yes	5	Lurasidone	151	40-160	N/A	N/A	N/A	N/A	N/A	N/A	N/A	N/A	N/A	N/A	N/A	N/A	Lurasidone	56	40-160	N/A	N/A	N/A	N/A	N/A	N/A	N/A	N/A	N/A	N/A	N/A
91	591	Loebel	2014	CNS Spectr	Randomized, double-blind, placebo- and activecontrolled study	Yes	2008-2010	International	DSM-IV-TR	Subjects with a primary diagnosis of schizophrenia who were recently hospitalized for an acute exacerbation of psychotic symptoms were randomly	6	Weeks	7 days	No		Daytime sleepiness was assessed using the Epworth Sleepiness Scale (ESS) at the baseline, week 3, and week 6 visits.the assessment of daytime sleepiness in patients with schizophrenia	Active	Validated scale	Yes	5	Lurasidone	121	160	Somnolence	5.4	6.6	N/A	N/A	N/A	N/A	N/A	N/A	N/A	N/A	N/A	Lurasidone	125	80	Somnolence	3.3	4	N/A	N/A	N/A	N/A	N/A	N/A	N/A	N/A
92	483	Lublin	2009	The World Journal of Biological Psychiatry	Randomized, comparative, open-label clinical trial	No	Unclear	Germany	DSM-IV	Patients diagnosed for schizophrenia, schizoaffective and schizophreniform disorder with lack of efficacy or intolerance to their previous antipsychotic treatment	12	Weeks	Unclear	Yes	Hypnotic, sedative, anxiolytic, antidepressant and antiepileptic drugs.	Monitoring laboratory tests, ECG, bodyweight and the frequency and severity of adverse events.	Passive and active	Other	Yes	Unclear	Ziprasidone	147		Insomnia	1	0.68	N/A	N/A	N/A	N/A	N/A	N/A	N/A	N/A	N/A	Olanzapine	24		N/A	N/A	N/A	N/A	N/A	N/A	N/A	N/A	N/A	N/A	N/A
93	288	Luthringer	2007	International clinical psychopharmacology	Multicenter, double-blind, randomized, placebo-controlled study	Yes	2005	International	DSM-IV	Men and women (ages 18–45 years), diagnosed with schizophrenia and schizophreniarelated insomnia were eligible	14	Days	7 days	Yes	diazepam. Benztropine and other antiparkinsonian medications were permitted	physical examinations, and ratings on the Abnormal Involuntary Movement Scale, Barnes Akathisia Rating Scale, and Simpson-Angus Rating Scale	Active	Validated scale	Yes	5	Paliperidone Extended-Release (ER) tablets	21	9	Somnolence	1	5	Insomnia	1	5	N/A	N/A	N/A	N/A	N/A	N/A	Placebo	21		Somnolence	2	10	N/A	N/A	N/A	N/A	N/A	N/A	N/A	N/A
94	939	Marder	2007	Biological Psychiatry	Multicenter, double-blind, randomized, parallel-group study.	Yes	February 2004 to December 2004	United States	DSM-IV	Patients were ≥ 18 years and experiencing an acute episode of schizophrenia, represented by a PANSS total score of 70 –120	6	Weeks	Yes (3 days)	Yes	Benzodiazepines; antidepressants; paracetamol, ibuprofen and benzatropine mesylate	Report of AEs at every scheduled visit; validated scales; clinical laboratory; vital signs and physical examination	Active	Other	Yes	5	Placebo	106	Equivalent dose	Somnolence	14	13	Insomnia	13	12	N/A	N/A	N/A	N/A	N/A	N/A	Olanzapine	109	10	Somnolence	30	28	Insomnia	9	8	N/A	N/A	N/A	N/A	N/A
95	407	McEvoy	2014	JAMA - Journal of the American Medical Association	Multisite, parallel-group, doubleblinded randomized clinical trial.	Yes	2011-2013	United States	DSM-IV-TR	Patients were adults aged 18 to 65 years with a diagnosis of schizophrenia or schizoaffective disorder as defined by criteria from DSM-IV-TR	24	Months
96	50	McEvoy	2006	American journal of psychiatry	Randomly assigned to open-label treatment with clozapine (N=49) or blinded treatment with another newer atypical antipsychotic not previously received in the trial (olanzapine [N=19], quetiapine [N= 15], or risperidone [N=16]).	Yes	2001-2004	United States	DSM-IV	Inclusion criteria were ages 18–65 years, a diagnosis of schizophrenia, and decision-making capacity to provide informed consent.	18	Months	No	Unclear	No	primary outcome measure, time until treatment discontinuation for any reason, represents a synthesis of clinician and patient judgments that an assigned treatment was sufficiently efficacious and sufficiently tolerable to continue from visit to visit. Secondary outcomes included time to discontinuation for inadequate therapeutic benefit, intolerable side effects, or patient decision	Unclear	Validated scale	yes	Unclear	Risperidone	16	4.8	insomnia	5	31	Hypersomnia	4	25	N/A	N/A	N/A	N/A	N/A	N/A	quetiapine	15	642.9	insomnia	2	13	Hypersomnia	5	33	N/A	N/A	N/A	N/A	N/A
97	971	Meltzer	2011	American Journal of Psychiatry	Prospective, multicenter, parallel-group study	Yes	Between January 31, 2008 and June 16, 2009	International	DSM-IV	Inpatient patients 18–75 years, who met criteria for diagnosis of schizophrenia. They to have a CGI-S score ≥4 and a PANSS total score ≥80.	6	Weeks	Yes (3-7 days)	Yes	Benzodiazepines	Safety evaluations included vital signs, weight, laboratory tests, ECG, validated scales and reported adverse events.	Passive and active	Other	Yes	5	Lurasidone	119	40	Somnolence	12	10.1	Insomnia	15	12.6	Sedation	11	9.2	N/A	N/A	N/A	Lurasidone	118	120	Somnolence	18	15.3	Insomnia	14	11.9	Sedation	16	13.6	N/A	N/A
98	235	Meltzer	2015	Journal of clinical psychiatry	Phase 3, Multicenter, Randomized, Double-blind, Placebo-controlled Study of the Efficacy and Safety of ALKS 9072 in Subjects With Acute Exacerbation of Schizophrenia	Yes	2011-2014	International	DSM-IV-TR	Elegible patients were 18 to 70 years of age and diagnosed with schizophrenia by DSM-IV-TR	85	Days	No	No	No	Safe and tolerability analisys were performed using data from the safety population, defined as all patients who received at least 1 doses of intramuscular study drug	Active	Validated scale	Yes	4.3	Aripiprazol Lauroxil	207	441	Insomnia	4.6	9.7	Sedation	0.97	1.9	N/A	N/A	N/A	N/A	N/A	N/A	Aripiprazol Lauroxil	208	882	insomnia	5.7	12	sedation	1.1	2.4	N/A	N/A	N/A	N/A	N/A
99	387	Naber	2015	Schizophrenia Research	This phase 3b, multicenter, 28-week, open-label, rater-blinded, randomized, non-inferiority study	Yes	2011-2014	International	DSM-IV-TR	Eligible patients includedmen and women aged 18 to 60 years,with DSM-IV-TR–defined schizophrenia. The study included stable, i.e., not acutely psychotic, patients needing a change from current oral antipsychotic treatment due to inadequate response, poor tolerability, or lack of adherence and who, in the judgment of the investigator, would benefit from LAI treatment.	28	Weeks	No	No	No	A treatment-emergent AE (TEAE) was defined as an AE that started at or after the date of first dose of oral treatment and prior to the last protocol-specified contact with each patient.	Active	Validated scale	Yes	5	Aripiprazole once-monthly	119	400	Insomnia	3	2.5	N/A	N/A	N/A	N/A	N/A	N/A	N/A	N/A	N/A	Palmitate Paliperidone	109	100	insomnia	6	5.5	N/A	N/A	N/A	N/A	N/A	N/A	N/A	N/A
100	492	Nakamura	2009	Journal of Clinical Psychiatry	multicenter, parallel-group trial, doble-blind	Yes	2004	International	DSM-IV	n = 180. Men and women between 18 and 64 years of age, inclusive, who were hospitalized for an acute exacerbation of schizophrenia meeting DSM-IV criteria	6	Weeks	3-7 days	Yes	As-needed use of these concomitant medications was also permitted during the double-blind phase	All adverse events volunteered or observed during the study were recorded, together with their severity, duration, and the investigator’s assessment of the possible causative relationship to study drug.	Active	Validated scale	Yes	5	Lurasidone	90	80	Somnolence	10	11.1	Insomnia	9	10	Sedation	9	10	N/A	N/A	N/A	Placebo	90	Equivalent dose	Somnolence	3	3.3	Insomnia	3	3.3	Sedation	4	4.4	N/A	N/A
101	108	Nakamura	2016	Drug design, development and therapy	multicenter, randomized, open-label, parallel-group, fixed-dose clinical pharmacology study	Yes	2012-2013	Japan	DSM-IV	Participants in this study were male or female Japanese patients between 20 and 64 years of age with a diagnosis of schizophrenia for $1 year based on Diagnostic and Statistical Manual of Mental Disorders, Fourth Edition, Text Revision criteria.	24	Weeks	No	Yes	hypnotics (eg, zolpidem or chloral hydrate), antiparkinson drugs, and lorazepam	Safety and tolerability were assessed by AE monitoring, vital sign and clinical laboratory evaluations, ECG parameters, physical and ophthalmologic examinations, and results of the Columbia-Suicide Severity Rating Scale	Active	Validated scale	Yes	no	Cariprazine	11	3	Insomnia	2	18.2	N/A	N/A	N/A	N/A	N/A	N/A	N/A	N/A	N/A	Cariprazine	16	6	insomnia	4	25	Somnolence	3	18.8	N/A	N/A	N/A	N/A	N/A
102	469	Nasrallah	2010	Neuropsychopharmacology	multicenter, randomized, double-blind, placebocontrolled, parallel-group, dose-response study was designed to evaluate the efficacy and safety of three fixed doses of paliperidone palmitate vs placebo.	Yes	Unclear	International	DSM-IV-TR	Eligible patients were men or women (if not pregnant, nursing, or planning to become pregnant) who met the diagnostic criteria for schizophrenia according to the DSM-IV-TR for at least 1 year before screening.	13	Weeks	No	Unclear	No	Safety evaluations included reports of adverse events	Active	Validated scale	Yes	5	Paliperidone palmitate	130	25	Insomnia	11	14.3	Somnolence	3	4	N/A	N/A	N/A	N/A	N/A	N/A	Paliperidone palmitate	129	50	insomnia	10.8	14	Somnolence	3.4	4.5	N/A	N/A	N/A	N/A	N/A
103	306	Nasser	2016	Journal of clinical psychopharmacology	randomized, double-blind, placebo-controlled, multicenter, multiple-dose phase 3 study in adults with acute schizophrenia	Yes	no	Unclear	DSM-IV-TR	Adult men and women between the ages of 18 and 55 years were eligible for study enrollment if they met the DSM-IV-TR Revision diagnosis for schizophrenia; were currently in an acute exacerbation of schizophrenia that occurred 8 weeks or less before the screening visit (visit 1); and would have benefited from psychiatric hospitalization or continued hospitalization.	8	Weeks	No	Yes	lorazepam, zolpidem, benzotropine, propanolol	Neurologic,metabolic, and otherAEswere assessed throughout nthe study period	Active	Validated scale	Yes	5	Risperidone ATRIGEL	115	90	Insomnia	4	3.5	Somnolence	6	5.2	N/A	N/A	N/A	N/A	N/A	N/A	Risperidone ATRIGEL	117	120	Insomnia	3	2.6	Somnolence	5	4.3	N/A	N/A	N/A	N/A	N/A
104	283	Németh	2017	Lancet (london, england)	This phase 3b randomised, double-blind trial was done at 66 study centres in 11 European countries	Yes	2013-2014	International	DSM-IV-TR	Patients eligible for the study were adults aged 18–65 years who had a diagnosis of schizophrenia according to criteria DSM-IV-TR, with onset occurring at least 2 years before screening. Patients had to be in a stable condition for at least 6 months before screening	24	Weeks	Unclear	No	additional psychotropic medications was prohibited with few exceptions, as prespecified in the protocol.	Safety analyses were based on the safety population (all andomised patients who took at least one dose of the study drug).	Active	Validated scale	Yes	2	Cariprazine	230	4.5	Insomnia	21	9	Somnolence	9	4	N/A	N/A	N/A	N/A	N/A	N/A	Risperidone	230	4	insomnia	23	10	Somnolence	13	6	N/A	N/A	N/A	N/A	N/A
105	438	Nielsen	2012	Journal of Clinical Psychopharmacology	double-blind, randomized, placebocontrolled augmentation study followed by a 12-week open-label study (the results from the open-label study are reported elsewhere).	No	2007-2009	Dinamarca	ICD-10	All patients had to give written informed consent, and the study was conducted according to the Declaration of Helsinki. Only patients aged 18 to 65 years and with a diagnosis of an International Statistical Classification of Diseases, 10th Revision(ICD-10) schizophrenia F20.0-3 (paranoid, hebephrenic, catatonic, or undifferentiated subtype)	12	Weeks	30 days	Yes	antidepressants, benzodiazepines, or mood stabilizers	Adverse effects were measured with Udvalg for Kliniske UndersLgelser (UKU).	Active	Validated scale	Yes		Sertindole	25	16	Sedation	6	27.3	Increased duration of sleep	2	9.1	Reduced duration of sleep	0	0	N/A	N/A	N/A	Placebo	25	Equivalent dose	Sedation	5	22.7	Increased duration of sleep	5	22.7	Reduced duration of sleep	1	4.8	N/A	N/A
106	433	Ogasa	2013	Psychopharmacology	This was a 6-week, multicenter, randomized, fixed-dose, double-blind, parallel-group, placebo-controlled study	Yes	2001	United States	DSM-IV	The study enrolled men and women between 18 and 64 years of age who met DSM-IV criteria for primary diagnosis of schizophrenia as established by the SCID-CV and were hospitalized for an acute exacerbation of symptoms.	6	Weeks	7 days	Yes	Benztropine mesylate or biperiden, Lorazepam, zolpidem, temazepam, or chloral hydrate	All adverse events volunteered or observed during the study were recorded, together with their severity and duration.	Passive and active	Validated scale	Yes	5	Lurasidone	50	40	Sedation	9	18	Somnolence	4	8	Insomnia	3	6	N/A	N/A	N/A	Lurasidone	49	120	Sedation	7	14.3	Somnolence	5	10.2	Insomnia	4	8.2	N/A	N/A
107	88	Olié	2006	International clinical psychopharmacology	This randomized, double-blind, parallel-group, flexibledose phase III study enrolled outpatients from 26 centres	Yes	No data available	Europe	DSM-III-R	Subjects included men and women aged 18–64 years with a primary DSM-III-R diagnosis of chronic schizophrenia and an indication for maintenance therapy with antipsychotic medication.	12	Weeks	3 days	Yes	lorazepam temazapam. Anticholinergics and propranolol	All observed or volunteered adverse events were recorded regardless of suspected causal relation to the study drugs.	Passive and active	Validated scale	Yes	5	Ziprasidone	60	80-160	Insomnia	10	16.7	Somnolence	1.9	3.3	N/A	N/A	N/A	N/A	N/A	N/A	Amisulpride	63	100-200	Insomnia	9	14.3	Somnolence	5.9	9.5	N/A	N/A	N/A	N/A	N/A
108	462	Pandina	2011	Progress in Neuro-Psychopharmacology and Biological Psychiatry	Randomized, double-blind, double-dummy,active-controlled, parallel-group, multicenter noninferiority study	Yes	From March 2007 through July 2009	International	DSM-IV	Inpatients or outpatients with diagnosis of schizophrenia for at least one year; PANSS total score at screening between 60 and 120 and body mass index ≥ 17.0 kg/m2 and <40 kg/m2	13	Weeks	Yes (up to 7 days)	Yes	Antidepressants; antiparkinsonian treatment of extrapyramidal symptoms; oral benzodiazepines	Safety was evaluated by TEAEs, laboratory tests, vital signs, physical examination, electrocardiograms and validated scale	Active	Validated scale	Yes	2	Paliperidone palmitate	453	50, 100 or 150 mg eq.	Insomnia	43	9.4	N/A	N/A	N/A	N/A	N/A	N/A	N/A	N/A	N/A	Risperidone microspheres	460	25, 37.5 or 50	Insomnia	31	6.7	N/A	N/A	N/A	N/A	N/A	N/A	N/A	N/A
109	472	Pandina	2010	Journal of Clinical Psychopharmacology	Randomized, double-blind, placebo-controlled, multicenter, phase 3 study	Yes	From March 2007 through March 2008	International	DSM-IV	Patients with diagnosis at least 1 year before study; 18 years or older; PANSS total score between 70 and 120	13	Weeks	Yes (up to 7 days)	Yes	Antiparkinsonian medications or antihistamines for EPS; antidepressants; oral benzodiazepines	Included recording of TEAEs, laboratory tests, vital signs, physical examination, electrocardiograms and validates scale	Active	Validated scale	Yes	2	Paliperidone palmitate	476	25, 100 or 150 mg eq. (39, 156 or 234 mg)	Sedation	11	2.3	N/A	N/A	N/A	N/A	N/A	N/A	N/A	N/A	N/A	Placebo	160	20% Intralipid, 200 mg/mL	Sedation	1	0.6	N/A	N/A	N/A	N/A	N/A	N/A	N/A	N/A
110	77	Patil	2007	Nat Med	Double-blind, parallel, placebo controlled, fixed-dose, phase 2 study	Yes	From 15 August 2005 to 17 June 2006	Other (Russia)	DSM-IV-TR	Outpatients that had a chronic schizophrenia of more than 15 years and past history of disease exacerbations leading to temporary hospitalizations	2020-08-12	Weeks	Unclear	Yes			Unclear		Unclear	3	Olanzapine	34	15	Insomnia	3	8.8	Somnolence	2	5.9	N/A	N/A	N/A	N/A	N/A	N/A	Placebo	63	Equivalent dose	Insomnia	10	15.9	Somnolence	0	0	N/A	N/A	N/A	N/A	N/A
111	118	Pigott	2003	J Clin Psychiatry	Multicenter, randomized, double-blind, placebo-controlled, parallel-group study	Yes	Between December 21 2000 and August 20 2001	International	DSM-IV	Patients aged ≥ 18 years with diagnosis of schizophrenia at least 2 years prior to study	26	Weeks	Yes (3 days)	Yes	Lorazepam for agitation or insomnia; anticholinergic treatment for extrapyramidal symptoms	Standardized safety scales, ECG, vital signs and laboratory tests	Active	Validated scale	Yes	5	Aripiprazole	153	15	Insomnia	65	42.5	N/A	N/A	N/A	N/A	N/A	N/A	N/A	N/A	N/A	Placebo	153	Equivalent dose	Insomnia	61	39.9	N/A	N/A	N/A	N/A	N/A	N/A	N/A	N/A
112	506	Potkin	2007	Journal of Clinical Psychiatry	Double-blind, double dummy, 3-arm, fixed-dose, placebo-controlled trial	Yes	From August 2001 to May 2002	United States	DSM-IV	Inpatients and outpatients with age ≥ 18 years	6	Weeks	Yes (3 to 7 days)	Yes	Benzodiazepines for agitation; zolpidem, zaleplon or chloral hydrate for insomnia; anticholinergic agents for extrapyramidal symptoms	AE were recorded weekly postbaseline, physical examination, laboratory and ECG and validated scales.	Active	Validated scale	Yes	10	Asenapine	59	10	Insomnia	11	19	Somnolence	11	19	N/A	N/A	N/A	N/A	N/A	N/A	Risperidone	59	3 mg BID (6 mg)	Insomnia	13	22	Somnolence	9	15	N/A	N/A	N/A	N/A	N/A
113	129	Potkin	2015	Therapeutic advances in psychopharmacology	Phase II, randomized, double-blind, placebo-controlled study	Yes	2002-2003	United States	DSM-IV	Adults aged 18 to 64 years with a primary diagnosis of schizophrenia.	6	Weeks	Yes (3-4 days)	Yes	Other psychotropic medications, including antidepressants, mood stabilizers, and other antipsychotic agents, were discontinued during the washout period and prohibited for the duration of the study. Benzodiazepines (lorazepam [⩽ 6 mg/ day, ⩽ 4 mg/day, and ⩽ 2 mg/day for days 1–4, days 5–8, and days 9–28 of the double-blind period, respectively, for the inpatient period and ⩽ 4 mg/day for the outp…	Scales	Active	Validated scale	Yes	10	Lurasidone	71	20	Insomnia	5	7	Somnolence	4	5.6	N/A	N/A	N/A	N/A	N/A	N/A	Lurasidone	67	40	Insomnia	5	7.5	Somnolence	4	6	N/A	N/A	N/A	N/A	N/A
114	548	Purdon	2001	Journal of Psychiatry and Neuroscience	Prospective, randomized, double-blind clinical trial	Yes	NA	Canada	DSM-IV	Patients had no history of a serious medical disease or neurological disorder	6	Months	48 Hrs	Yes	Anticholinergic agents and benzodiazepines	Scales	Active	Validated scale	No	Not information	Haloperidol	12	2022-10-20	Insomnia	1	8	Somnolence	1	8	N/A	N/A	N/A	N/A	N/A	N/A	Quetiapine	13	300-600	Somnolence	1	7.6	N/A	N/A	N/A	N/A	N/A	N/A	N/A	N/A
115	130	Riedel	2015	Schizophrenia research	Phase IV, prospective, double-blind, double-dummy, randomised, crossover study	Yes	2010-2011	International	DSM-IV	Patients aged 18-50 years with a diagnosis of paranoid schizophrenia.	9	Weeks	Unclear	Unclear		Scales	Active	Validated scale	Yes	6	Other (Quetiapine XR)	26	400-750	Somnolence	1	3.8	Sleep disorder	1	3.8	N/A	N/A	N/A	N/A	N/A		Other (Quetiapine IR)	25	400-750	Somnolence	2	8	N/A	N/A	N/A	N/A	N/A	N/A	N/A	N/A
116	511	Riedel	2007	European Archives of Psychiatry and Clinical Neuroscience	Investigator-initiated, randomised, parallel-group, double-blind trial	Unclear	No data available	NA	DSM-IV	Outpatients and hospitalised patients aged 18–65 years with a DSM-IV diagnosis of schizophrenia	12	Weeks	Yes (2 to 7 days)	Yes	Anticholinergic medication (biperiden hydrochloride <=8 mg/day) was administered if EPS were present at inclusion to the study or in case of a new incidence during the treatment phase. Concomitant lorazepam (<4 mg) and zopiclone (<15 mg) were allowed to counteract agitation and sleep problems and had to be discontinued at least 24 h prior to neurocognitive testing to assure an unaffected result.	Scale	Active	Validated scale	Yes	5	Quetiapine	19	400-800	Insomnia	6	31.6	N/A	N/A	N/A	N/A	N/A	N/A	N/A	N/A	N/A	Risperidone	15	2022-04-08	Insomnia	3	20	N/A	N/A	N/A	N/A	N/A	N/A	N/A	N/A
117	488	Sacchetti	2009	Schizophrenia Research	Randomized, flexible-dose, double-blind trial	No	No data available	Other (Italy)	DSM-IV	Patients to be resistant and/or intolerant to at least three acute cycles with different antipsychotic treatmentsin the previous 5 years	18	Weeks	Yes (3 days)	Yes	Benzodiazepines and anticholinergic agents	Scales and clinical evaluation	Active	Validated scale	Yes	10	Ziprasidone	73	80-160	Insomnia	7	9.6	Somnolence	3	4.1	N/A	N/A	N/A	N/A	N/A	N/A	Clozapine	73	250-600	Insomnia	2	2.7	Somnolence	17	23.3	N/A	N/A	N/A	N/A	N/A
118	1352	Savitz	2016	International Journal of Neuropsychopharmacology	Double-blind, parallel-group, multicenter, phase-3 study	Yes	From April 2012 to March 2015	International	DSM-IV	Patients with age 18–70 years, PANSS score between 70 and 120 and worsening of symptoms were enrolled.	48	Weeks	Yes (4-6 days)	Yes	Benzodiazepines; antiparkinsonian drugs; beta-blockers; zolpidem, zaleplon,zopiclone and psychosocial therapy	Assessment of adverse events, validated scales, laboratory evaluations, vital signs and body weight and ECG	Active	Other	Yes	2	Paliperidone palmitate 3-month formulation (PP3M)	504	Fixed-dose: 175, 263, 350, or 525 mg eq	Insomnia	16	3	Somnolence	5	1	N/A	N/A	N/A	N/A	N/A	N/A	Paliperidone palmitate 1-month formulation (PP1M)	512	Fixed-dose: 50, 75, 100, or 150 mg eq.	Insomnia	26	5	Somnolence	5	1	N/A	N/A	N/A	N/A	N/A
119	44	Schreiner	2015	Schizophr Res	multicenter, randomized, prospective, active-controlled, openlabel, rater-blinded, international 24-month study	Yes	Unclear	International	DSM-IV	Patients experiencing an acute episode of schizophrenia with a PANSS total score of 70–120 at screening were eligible for this study if aged 18–65 years, with a diagnosis of schizophrenia according to the Diagnostic and Statistical Manual of Mental Disorders (Fourth edition) criteria made 1–5 years previously and a history of ≥2 relapses requiring psychiatric hospitalization in the preceding 24 m…	24	Months	7 days	Unclear	A maximumof five, from a possible six, different oral antipsychotics (haloperidol plus four out of five oral atypical antipsychotics) were available to each study site; investigators could choose to prescribe any to the first randomized patient at their site.	treatment-emergent adverse events (TEAEs), extrapyramidal symptoms (using the Abnormal Involuntary Movement Scale [AIMS], Barnes Akathisia Rating Scale [BARS], and Simpson Angus Rating Scale [SAS]), and changes in body weight and body mass index.	Passive and active	Validated scale	Yes	>7 %	Paliperidone palmitate	352	101.7	Insomnia	34	9.7	N/A	N/A	N/A	N/A	N/A	N/A	N/A	N/A	N/A	Otros AP orales	363	¿?	Insomnia	29	8	N/A	N/A	N/A	N/A	N/A	N/A	N/A	N/A
120	415	Shen	2014	Journal of Psychiatric Research	six-week randomized, double-blind, placebo- controlled, comparator-referenced, multicenter parallelgroup trial.	Yes	December 2005 to April 2007	International	DSM-IV-TR	In order to be included in the study, all subjects were required to have a PANSS total score _x0002_ 70 and _x0003_120, a PANSS Positive Symptoms Subscale score _x0002_ 20, and scores of _x0002_4 on at least two of the following PANSS items: delusions, conceptual disorganization, hallucinatory behavior, suspiciousness, and unusual thought content.	6	Weeks	7 days	Yes	lorazepam, clorazepate dipotassium, benztropine, biperiden, trihexyphenidyl HCl, zaleplon, and zolpidem.	Safety was assessed by physical examination, weight, and fasting laboratory assessments including liver function and lipid tests. Adverse events were recorded as spontaneously reported by subjects.	Passive and active	Other	Yes	0.05	Vabicaserin	77	400	Insomnia	4	5.2	Somnolence	2	2.6	Sedation	5	6.5	N/A	N/A	N/A	vabicaserin	82	200	Insomnia	4	4.9	Somnolence	1	1.2	Sedation	5	6.1	N/A	N/A
121	510	Shim	2007	American Journal of Psychiatry	randomized, double-blind, placebo-controlled study.	No	Unclear	United States	DSM-IV	men and women, ages 18 to 45, clinically stable, who had been treated with haloperidol monotherapy and were taking the same dosage of haloperidol for at least 3 months. Other eligibility requirements included the presence of hyperprolactinemia	8	Weeks	No	Yes	Lorazepam, as needed for anxiety or insomnia, was permitted.	severity symptom scale, the Simpson-Angus Rating Scale (19), the Barnes Akathisia Rating Scale (20), and the Side Effect Checklist derived from the items of psychic and autonomic categories of the UKU Side Effect Rating Scale	Active	Validated scale	Yes	no	Aripiprazole	26	15	Sedation		12	N/A	N/A	N/A	N/A	N/A	N/A	N/A	N/A	N/A	Placebo	28		Sedation		18	N/A	N/A	N/A	N/A	N/A	N/A	N/A	N/A
122	124	Sirota	2006	Hum Psychopharmacol	single-centre, 12-week, raterblinded, randomised and flexibly dosed trial	No	Unclear	United States	DSM-IV	Patients were recruited to the study only if their primary negative symptoms had not adequately responded to previous medications, defined as a lack of response to at least two conventional antipsychotics (e.g. perphenazine and haloperidol) at a dose of 400–600 mg chlorpromazine equivalent, for a period of 4–6 weeks. All patients were hospital inpatients, aged 21–64 years, and with a diagnosis of…	12	Weeks	de 3 a 7	No	biperiden, oxacepam, citalopram	Safety and tolerability were measured by evaluating treatment-emergent EPS using the Simpson-Angus Scale (SAS) (Simpson and Angus, 1970); the Barnes Akathisia Scale (BAS) (Barnes, 1989); and the Assessment of Involuntary Movements Scale (AIMS) (Guy, 1976). Adverse events (AEs), clinical laboratory measurements (haematology, chemistry, thyroid, urinalysis), ECGs, weight and vital signs were all re…	Active	Validated scale	Yes	7	Quetiapine	19	600	Insomnia	6	31.5	N/A	N/A	N/A	N/A	N/A	N/A	N/A	N/A	N/A	Olanzapine	21	15	Insomnia	6	40	N/A	N/A	N/A	N/A	N/A	N/A	N/A	N/A
123	284	Small	1997	Archives of general psychiatry	6-week ran¬ domized, multicenter, double-blind, parallel-group clini¬ cal trial.	Yes	Unclear	International	DSM-III-R	Hospitalized men and women, aged 18 through 65 years, were eligible for enrollment in the trial if, based on current and historical Undings, they met the DSM-III-R criteria11 for chronic or subchronic schizophrenia with acute exacerba¬ tion.	6	Weeks	2	Yes	Chloral Hydrato, benzodiacepines, lorazepam	Simpson-Angus Scale and the 4 items on the Barnes Akathisia Scale17: observable rest¬ lessness, subjective awareness of restlessness, related dis¬ tress, and global severity.	Passive and active	Validated scale	Yes	5	Quetiapine	96	360	Somnolence	24	25	Insomnia	10	10	N/A	N/A	N/A	N/A	N/A	N/A	Quetiapine	94	209	Somnolence	18	19	Insomnia	12	13	N/A	N/A	N/A	N/A	N/A
124	65	Smith	2005	J Clin Psychopharmacol	Multicenter, placebo-controlled, double-blind, parallel group trial, pilot study	Yes	No data available	Unclear	DSM-IV	Inpatients with schizophrenia; PANSS total score of 60 or higher at screening and baseline	6	Days	Yes (2 days)	Unclear	No data available	Patient interviews, physical examinations, vital signs, laboratory tests, and ECG	Active	Other	Unclear	10	Quetiapine	24	400 mg in 2 days	Insomnia	6	25	Somnolence	2	8.3	N/A	N/A	N/A	N/A	N/A	N/A	Quetiapine	21	400 mg in 3 days	Insomnia	1	4.8	Somnolence	3	14.3	N/A	N/A	N/A	N/A	N/A
125	45	Stroup	2006	Am J Psychiatry	Double-blind randomized controlled trial	Yes	January 2001 and December 2004	United States	DSM-IV	Patients with age between 18 and 65 years and appropriateness for oral antipsychotic medication	6	Months	Unclear	Yes	No data available	Patient and clinician judgments of safety; incidence of adverse events; changes in weight; ECG and laboratory analytes.	Active	Other	Yes	Unclear	Olanzapine	108	Mean modal dose: 20.5	Insomnia	14.04	13	Hypersomnia/sleepiness	30.24	28	Sedation	0	0	N/A	N/A	N/A	Risperidone	104	Mean modal dose: 4.1	Insomnia	23.92	23	Hypersomnia/sleepiness	22.8	22	Sedation	1.04	1	N/A	N/A
126	1419	Stroup	2007	American Journal of Psychiatry	Randomized, double-blind, phase 1B study	Yes	From January 2001 to December 2004	United States	DSM-IV	Patients with an age of 18-65 years, with approppiateness for oral antipsychotic medication	18	Months	Unclear	Yes	Lithium; anticonvulsants; antidepressants; anxiolytics; hypnotics; anticholinergic agents; cholestatin drugs and oral glucose-lowering drugs and insulin	Patient and clinician judgments of safety; incidence of adverse events; changes in weight; and laboratory analytes.	Passive and active	Other	Yes	Unclear	Olanzapine	39	7.5–30	Insomnia	4	10	Sleepiness	10	26	N/A	N/A	N/A	N/A	N/A	N/A	Quetiapine	38	200–800	Insomnia	7	18	Sleepiness	16	42	N/A	N/A	N/A	N/A	N/A
127	450	Stroup	2011	American Journal of Psychiatry	Multi-site, parallel-group, randomized controlled clinical trial.	Yes	Between January 2007 and March 2010	United States	Unclear	Patients who had achieved clinical stability on treatment with olanzapine, quetiapine, or risperidone, BMI ≥ 27 and a non-HDL-C ≥130 mg/dl	24	Weeks	Unclear	Yes	Lithium or valproate	Report of adverse events; extrapyramidal side effects	Active	Validated scale	Yes	5	Stay antipsychotic assigned	106	2020-05-20	Insomnia	29	27.4	Sleepiness	35	33	Hypersomnia	21	19.8	N/A	N/A	N/A	Aripiprazole	107	2020-05-30	Insomnia	44	41.1	Sleepiness	27	25.2	Hypersomnia	16	15	N/A	N/A
128	279	Takekita	2013	Prog Neuropsychopharmacol Biol Psychiatry	Randomized, flexible-dose, open-label study	No	From October 2006 to July 2011	Japan	DSM-IV-TR	Inpatients and outpatients, >15 years, with PANSS total score ≥60 and CGI-S score ≥ 4 at baseline	12	Weeks	Yes	Yes	Sleep-inducing medications; anticholinergic agents	Recorded the severity, duration, and possible relation of all adverse events to the administered drugs.	Active	Other	Yes	5	Aripiprazole	49	3–30 mg	Insomnia	26	53	Somnolence	4	8.2	N/A	N/A	N/A	N/A	N/A	N/A	Perospirone	51	8-48	Insomnia	18	35.3	Somnolence	4	7.8	N/A	N/A	N/A	N/A	N/A
129	231	Takeuchi	2015	Eur Neuropsychopharmacol	Double-blind randomized controlled trial	Yes	No data available	United States	DSM-IV	Patients with schizophrenia	18	Months		Yes	Antidepressants,antiepileptics,anxiolytics,hypnotics/sedatives,lithium	Abnormal Involuntary Movement Scale(AIMS); Barnes Akathisia Rating Scale(BARS); Simpson-Angus Scale(SAS); other scales and body weight	Active	Validated scale	Yes	Unclear	Risperidone	173	1.5-6	Insomnia	65	37.6	Hypersomnia	48	27.7	Sleepiness	50	28.9	N/A	N/A	N/A	Risperidone	168	Twice daily 1.5-6	Insomnia	66	39.3	Hypersomnia	35	20.8	Sleepiness	65	38.7	N/A	N/A
130	113	Tandon	2016	Journal of psychopharmacology (oxford, england)	Double-blind, placebo-controlled, randomized, withdrawal study	Yes	2011-2013	International	DSM-IV-TR	Patients aged 18–75 years, inclusive, diagnosed with schizophrenia (based on DSM-IV-TR criteria), and experiencing an acute exacer- bation were eligible for enrollment.	28	Weeks	Unclear	Yes	antidepressant, mood stabilizers, benztropine, biperiden, zolpidem, propranolol, trihexyphenidil	Safety was monitored by assessing adverse events	Passive and active	Validated scale	Yes	5	Lurasidone	144	78.9	Insomnia	9	6.3	Somnolence	0	0	N/A	N/A	N/A	N/A	N/A	N/A	Placebo	141	NA	Insomnia	10	7,1	Somnolence	0	0	N/A	N/A	N/A	N/A	N/A
131	75	Tzimos	2008	American journal of geriatric psychiatry	6-week, double-blind, randomized, placebo-controlled, optional 24-week open-label extension study	Yes	2004-2005	International	DSM-IV	Men and women, aged 65 years and older, were enrolled provided they 1) had a diagnosis of schizo- phrenia (Diagnostic and Statistical Manual of Mental Disorders, Fourth Edition) for at least one year and 2) were experiencing an acute episode of schizophrenia	6	Weeks	Yes 3 days	Yes	antidepressant, benztropine, biperiden, benzodiazepines, B bloquers	Safety was monitored by assessing adverse events	Passive and active	Validated scale	Yes	5	Paliperidone Extended-Release (ER) tablets	76	8.4	Somnolence	7	9	Insomnia	7	9	N/A	N/A	N/A	N/A	N/A	N/A	Placebo	38	NA	Somnolence	2	5	Insomnia	4	11	N/A	N/A	N/A	N/A	N/A
132	319	Weiden	2016	CNS Drugs	Open label for 24 weeks, double blind iloperidone-placebo for 26 weeks	Yes	2011-2014	International	DSM-IV	Men and women (18-65 years) with DSM IV diagnosis of schizophrenia for at least 1 year, currently as outpatient	26	Weeks	No	Yes	zolpidem, lorazepam and anticholinergic	Collection of adverse events	Unclear	Unclear	Yes	5	Iloperidone	151	15 (4.9)	Insomnia	3	2	Somnolence	2	1,3	N/A	N/A	N/A	N/A	N/A	N/A	Placebo	150	NA	Insomnia	7	4,7	Somnolence	0	0	N/A	N/A	N/A	N/A	N/A
133	165	Zhong	2006	Journal of clinical psychiatry	Randomized, double-blind, flexible dose 8 week study	Yes	2001-2002	United States	DSM-IV	Patients aged 18–75 years, inclusive, diagnosed with schizophrenia (based on DSM-IV criteria)	8	Weeks	Yes (1 week)	Yes	Lorazepam and anticholinergic	Spontaneous report	Passive	Other	Yes	5	Quetiapine	338	525(231)	Somnolence	89	26.3	N/A	N/A	N/A	N/A	N/A	N/A	N/A	N/A	N/A	Risperidone	335	5.2(2.1)	Somnolence	66	19,7	N/A	N/A	N/A	N/A	N/A	N/A	N/A	N/A
134	89	Zimbroff	2007	International clinical psychopharmacology	Randomized, double-blind, flexible dose 4 week study	Yes	2004-2005	United States	DSM-IV	Patients aged 18–70 years, inclusive, diagnosed with schizophrenia (based on DSM-IV criteria)	4	Weeks	No	Unclear		Adverse events observed by the clinical staff or reported by patients	Passive and active	Unclear	Yes	5	Ziprasidone	125	149(25.6)	Insomnia	8	6.4	Somnolence	33	26.4	N/A	N/A	N/A	N/A	N/A		Aripiprazole monohydrate	128	20.9(7.4)	Insomnia	9	7	Somnolence	17	13,3	N/A	N/A	N/A	N/A	N/A
[truncated: 52 more columns]

## Sheet: catalogs
c_yesno	c_country	c_time	c_tx	c_sleepea	c_rob	c_ae_assessment	c_ae_method	c_dx	c_yesnospec	c_severityea
Yes	International	Days	Placebo	Insomnia	High	Passive	Validated scale	DSM-III-R	Yes (escribir tiempo)	Any AE
No	United States	Weeks	Aripiprazole	Somnolence	Low	Active	Other	DSM-IV	No	Only serious AE
Unclear	France	Months	Asenapine	Sedation	Unclear	Passive and active	Unclear	DSM-IV-TR	Unclear	Other (escribir cuál)
	Germany	Years	Brexpiprazole	Parasomnia		Unclear		DSM-5		Unclear
	Canada	Unclear	Cariprazine	Apnea				ICD-9
	China		Clozapine	Hypersomnia				ICD-10
	Japan		Iloperidone	Involuntary movement				Other (escribir cuál)
	Mexico		Lurasidone	Circadian rythm				Unclear
	Netherlands		Olanzapine	Sleep wake disorder
	Other (escribir cuál)		Quetiapine	Sleep walking
	Unclear		Remoxipride	Drowsiness
			Risperidone	Sleep disordered breathing
			Sertindole	Dyssomnia
			Ziprasidone	Other (escribir cuál)
			Zotepine	Ninguno
			Chlorpromazine
			Chlorprothixen
			Droperidol
			Fluphenazine
			Flupentixol
			Haloperidol
			Levomepromazine
			Loxapine
			Molindole
			Mesoridazine
			Perphenazine
			Pipotiazine
			Pimozide
			Prochlorperazine
			Sulpiride
			Thioridazine
			Trifluoperazine
			Thioxanthone
			Thiothixene
			Zuclopentixol
			Aripiprazole monohydrate
			Aripiprazole lauroxil
			Olanzapine pamoate
			Paliperidone palmitate
			Risperidone microspheres
			Haloperidol decanoate
			Fluphenazine decanoate
			Flupenthixol decanoate
			Zuclopenthixol decanoate
			Pipotiazine Palmitate
			Paliperidone Extended-Release (ER) tablets
			Other (escribir cuál)
			Unclear
