# Supplementary material for: Adverse effects of antipsychotics on sleep in patients with schizophrenia. Systematic review and meta-analysis
Source: Front Psychiatry. 2023 Jun 27;14:1189768. doi: 10.3389/fpsyt.2023.1189768 (PMC10333591; doi:10.3389/fpsyt.2023.1189768)
Supplement: Supplementary file 3 [file Table_2.xlsx]

## Sheet: Hoja1
	Table S2. Summary by type of risk of bias
Author	Year	Selection bias Random sequence generation	Selection bias Allocation concealment	Performance bias Blinding participants and personnel	Detection bias Blinding outcome assessment	Attrition bias Imcomplete outcome data	Reporting bias Selective reporting	Other bias Other sources of bias
Abdolahian	2008	?	?	+	?	-	?	?
Alvarez	2006	+	-	-	-	+	+	?
Arato	2002	+	?	?	?	+	?	?
Azorin	2006	?	?	?	?	+	?	+
Beasley	1996	?	?	+	?	+	?	-
Berwaerts	2015	+	?	+	+	-	+	+
Bhowmick	2010	+	?	-	-	+	?	+
Bitter	2004	-	?	?	?	+	+	-
Breier	2005	-	?	?	?	+	+	-
Chue	2005	?	?	?	?	+	?	-
Colonna	2000	?	-	-	-	+	?	-
Conley	1998	?	?	?	?	+	?	-
Cooper	2000	+	?	?	?	+	?	-
Correll	2015	+	+	?	?	+	+	?
Cutler	2008	+	?	?	?	-	+	+
Cutler	2006	?	?	?	?	+	?	+
Davidson	2007	?	?	?	?	+	+	+
Detke	2014	?	?	-	-	+	?	+
Dossenbach	2004	?	?	?	?	+	?	-
Downing	2014	?	?	+	+	-	?	+
Durgam	2015	?	?	?	?	+	+	+
Durgam	2016	?	?	+	?	+	+	+
Durgam	2016	?	?	?	?	+	?	+
Durgam	2014	-	-	?	-	+	?	+
Emsley	2000	?	-	?	?	?	?	-
Fleischhacker	2012	+	+	+	+	?	?	+
Fleischhacker	2014	?	-	+	+	+	+	-
Garcia	2009	+	?	?	?	+	+	-
Gattaz	2004	?	-	?	?	+	?	-
Golden	2008	?	-	-	-	?	?	-
Hirsch	2002	+	?	+	?	?	+	-
Hough	2009	+	+	?	?	+	?	+
Huang	2018	+	?	-	+	+	+	+
Hwang	2001	-	-	-	?	-	+	-
Ishigooka	2015	+	+	+	+	+	?	+
Kahn	2007	?	-	+	?	+	+	?
Kane	2003	+	?	?	?	+	+	-
Kane	2007	+	?	?	?	+	?	-
Kane	2010	?	-	+	?	?	?	-
Kane	2011	-	-	+	?	+	+	+
Kane	2012	-	-	+	?	+	?	+
Kane	2015	+	?	+	?	+	?	+
Kasper	2003	?	?	?	?	+	+	-
Kerwin	2007	+	+	-	-	?	+	-
Kramer	2007	+	+	?	?	+	?	?
Lal	2006	+	+	+	+	+	?	+
Landbloom	2017	+	+	?	?	?	+	+
Lecrubier	2006	-	-	+	?	+	?	+
Li	2011	+	?	-	+	?	-	+
Li	2015	+	?	+	?	+	+	+
Li	2012	+	?	+	+	+	?	+
Lieberman	2005	?	?	+	?	+	+	?
Lin	2013	-	-	+	+	+	+	+
Loebel	2013	+	?	+	-	?	+	+
Loebel	2014	+	?	?	?	?	-	-
Luthringer	2007	+	?	+	?	-	+	-
Marder	2007	+	+	?	?	+	+	?
Meltzer	2011	+	?	?	-	+	?	-
Meltzer	2015	-	-	+	?	+	?	+
Naber	2015	?	-	-	+	?	+	+
Nakamura	2009	?	?	+	+	+	?	-
Nakamura	2016	?	-	-	-	-	+	+
Nasser	2016	+	?	+	+	?	+	+
Németh	2017	+	+	+	+	+	+	+
Ogasa	2013	-	-	?	?	+	+	?
Olié	2006	?	-	?	?	+	+	-
Pandina	2011	+	?	+	+	?	?	+
Pigott	2003	?	-	+	+	+	+	-
Potkin	2007	?	-	?	?	+	?	-
Potkin	2015	?	-	?	?	+	+	+
Purdon	2001	-	?	?	?	-	-	-
Riedel	2015	+	+	+	?	?	?	+
Riedel	2007	?	?	?	?	-	+	-
Sacchetti	2009	?	?	?	?	+	?	?
Savitz	2016	+	+	+	?	+	+	+
Shen	2014	+	+	+	+	+	+	+
Sirota	2006	-	-	?	-	+	?	-
Small	1997	+	+	+	+	?	+	-
Smith	2005	?	?	+	?	-	?	-
Stroup	2006	?	-	+	+	?	+	-
Stroup	2007	?	?	+	?	+	+	+
Takekita	2013	?	-	-	-	+	+	+
Takeuchi	2015	?	-	?	-	?	?	+
Tandon	2016	+	+	?	+	+	?	+
Tzimos	2008	?	?	+	?	-	+	?
Weiden	2016	?	-	+	?	?	-	+
Zhong	2006	?	?	?	?	+	?	?
+	Low risk of bias
?	Unclear risk of bias
-	High risk of bias
	Low risk of bias (n)	36	15	37	20	58	42	42
	Percentage (%)	41.38	17.24	42.53	22.99	66.67	48.28	48.28
	Unclear risk of bias (n)	39	45	38	54	18	41	12
	Percentage (%)	44.83	51.73	43.68	62.07	20.69	47.12	13.79
	High risk of bias (n)	12	27	12	13	11	4	33
	Percentage (%)	13.79	31.03	13.79	14.94	12.64	4.6	37.93
